# Supplementary material for: Differential regulation of Treg stability in human naïve and effector Treg subsets by TGFβ-signaling via ARKADIA-SKI axis
Source: Front Immunol. 2025 Sep 9;16:1636434. doi: 10.3389/fimmu.2025.1636434 (PMC12454061; doi:10.3389/fimmu.2025.1636434)
Supplement: Supplementary file 1 [file Table1.xlsx]

## Sheet: gene_fpkm_un
gene_id	nTreg_cont_1	nTreg_cont_2	nTreg_cont_3	nTreg_TG_1	nTreg_TG_2	nTreg_TG_3	eTreg_Cont_1	eTreg_Cont_2	eTreg_Cont_3	eTreg_TG_1	eTreg_TG_2	eTreg_TG_3
ENSG00000049768	384.869	352.467	336.307	304.426	296.075	300.116	340.385	333.911	332.95	6.61651	12.1832	15.411
ENSG00000073861	1.99676	2.14816	2.10283	4.36276	4.64966	5.41812	4.54464	4.55026	3.97043	35.6251	43.5939	43.6586
ENSG00000107485	39.8242	31.3368	33.0512	38.0277	40.2327	41.8535	33.083	35.8197	34.1401	68.1933	60.6011	67.6907
ENSG00000143365	0.119158	0.0667004	0.0174114	2.25166	4.07419	3.02464	0.768393	0.678491	0.545618	4.29089	6.2251	6.68019
ENSG00000163513	19.7627	19.786	21.4543	24.7112	23.3797	22.2475	13.0514	11.8714	10.8927	21.3993	23.7908	24.3122
ENSG00000145416	0.555013	0.471488	0.501099	0.637964	0.61713	0.737961	0.687467	0.677093	0.590033	0.445994	0.71871	0.410529
ENSG00000186205	0	0	0.00593734	0	0	0	0	0	0	0.030611	0	0
ENSG00000099785	15.7874	17.9595	17.81	14.6543	14.5905	14.0549	14.9368	13.7827	11.3546	11.075	10.6981	11.1483
ENSG00000117791	0	0	0	0	0.0227189	0	0	0.038814	0	0.0436498	0	0
ENSG00000173926	1.57075	1.3282	1.80432	1.32319	1.08227	1.38591	1.00683	0.836917	0.858856	0.164161	0.215132	0.12798
ENSG00000144583	0	0	0	0	0	0	0	0	0	0.0127455	0	0
ENSG00000198060	9.2076	9.74371	8.63917	10.0249	9.94814	10.7916	8.63384	8.18237	8.60486	10.2297	9.40766	10.706
ENSG00000145495	18.7701	18.4208	19.0225	19.2858	19.0962	19.9109	16.1834	13.9204	13.6525	12.2398	12.04	12.3849
ENSG00000136536	18.7104	16.6994	19.5115	18.5188	17.6966	18.4879	18.3951	17.6175	17.3933	18.3703	17.4138	20.2767
ENSG00000165406	8.13339	8.16521	8.61084	8.33681	7.62263	7.64201	6.12865	4.21838	4.69109	3.48842	3.39089	3.6126
ENSG00000139266	10.6491	11.7423	12.0092	9.65342	9.28106	10.2729	11.695	10.8476	9.85399	4.18903	3.80198	3.82143
ENSG00000173838	0	0	0.033517	0.0207887	0.0359762	0	0.0184319	0	0	0	0	0
ENSG00000183654	0	0	0	0	0	0	0	0	0	0	0	0
ENSG00000180096	59.9018	62.2848	59.2564	59.7262	59.5747	60.8792	61.374	58.0131	53.6595	56.9212	53.737	55.0828
ENSG00000168385	39.3683	37.5405	39.7918	36.5703	36.1939	35.8474	40.5303	39.5999	46.2914	46.001	45.5972	47.2373
ENSG00000100167	0.604794	0.549518	0.837621	0.529061	0.346434	0.50172	0.88745	0.782104	0.816926	0.316954	0.337485	0.336951
ENSG00000108387	0.0410832	0.0613252	0.0891891	0.0893612	0.0589127	0.0559911	0.0848896	0	0.0489855	0.0424458	0.0618054	0.0300825
ENSG00000184702	0	0	0	0	0	0	0	0	0	0	0	0
ENSG00000125354	45.4942	45.5652	44.3	43.4507	42.203	41.7148	50.4538	51.3442	51.9595	42.2213	42.7885	43.3606
ENSG00000122545	19.5145	19.0763	20.5134	19.3147	20.1737	18.986	19.3368	19.5989	20.0966	20.7883	20.2903	21.7242
ENSG00000164402	2.00629	1.91157	2.08152	2.62631	2.67804	3.1083	2.69314	3.10465	2.81634	9.42327	10.0421	10.2913
ENSG00000184640	77.4608	77.3446	78.459	66.9592	60.2184	60.7977	61.3732	60.0844	55.4641	51.7898	52.1536	52.2144
ENSG00000186522	0.819568	1.07045	1.39715	1.12654	0.999775	0.946316	1.53666	2.02527	1.99514	0.137205	0.0599352	0.0729306
ENSG00000138758	3.01249	2.9835	3.66752	4.61918	4.20187	4.66221	2.77512	2.69328	2.82046	7.33755	7.46294	7.36337
ENSG00000140623	0	0	0.0261752	0	0	0	0	0	0	0	0	0
ENSG00000154997	0	0	0	0	0	0	0	0	0	0	0	0
ENSG00000173077	1.62635	1.64659	1.63664	1.46115	1.51717	1.42627	1.14549	0.757894	0.668875	0.255696	0.27924	0.235585
ENSG00000121410	0.152595	0.0175215	0.068607	0.0765953	0.0147282	0.0639898	0.113186	0.0754867	0.108857	0	0.0154514	0.0300825
ENSG00000268895	1.4984	1.00524	0.826585	1.2634	0.992857	0.75719	1.34745	1.49774	1.48327	0.649386	0.731342	0.668784
ENSG00000148584	0	0	0	0	0	0	0	0.0157451	0	0	0	0
ENSG00000175899	0.139949	0.0549742	0.0172205	0.0640854	0.0462101	0.0501925	0.05682	0.0236842	0.0478158	0.0355133	0	0
ENSG00000245105	0.0166984	0.0249258	0	0	0.0209521	0.0227577	0	0	0	0	0	0
ENSG00000166535	0	0	0.00752676	0	0.00807901	0	0	0	0	0	0	0
ENSG00000256661	0	0	0	0	0	0	0	0	0	0	0	0
ENSG00000256904	0	0	0	0	0	0	0	0	0	0	0	0
ENSG00000256069	0	0.0301443	0.0118033	0	0	0	0.00973639	0.0324672	0.00936397	0	0	0.0388159
ENSG00000184389	0	0	0.161196	0.0999807	0.403722	0	0.132969	0	0.17051	0	0	0.0589006
ENSG00000128274	0.069009	0.082408	0.0161338	0	0.0173176	0.01881	0.0399258	0	0	0.249542	0.199847	0.265286
ENSG00000118017	0	0	0	0	0	0	0.0256027	0	0	0	0	0
ENSG00000265544	0	0	0	0	0	0	0	0	0	0	0	0
ENSG00000094914	14.6818	14.8931	12.6859	15.6831	15.0996	15.6265	14.2996	13.7266	12.8358	11.9166	14.061	13.2364
ENSG00000081760	1.72383	1.5788	1.68722	1.07085	0.916507	0.883997	1.97778	2.18272	2.22728	1.60592	1.90379	1.75966
ENSG00000250420	0	0	0	0	0	0	0.0134149	0	0	0	0	0
ENSG00000114771	0	0	0	0	0	0	0	0	0	0	0	0
ENSG00000197953	0	0	0	0	0	0	0	0	0	0	0	0
ENSG00000242908	0	0	0	0	0	0	0	0	0	0	0	0
ENSG00000188984	0	0	0	0	0	0	0	0	0	0	0	0
ENSG00000204518	0	0	0	0	0	0	0	0	0	0	0	0
ENSG00000240602	0	0	0	0	0	0	0	0	0	0	0	0
ENSG00000109576	0	0	0	0	0	0	0	0	0	0	0	0
ENSG00000103591	11.5195	11.4452	11.8884	11.9278	11.0521	11.6702	12.9533	13.2541	13.9027	20.0958	20.1859	18.7856
ENSG00000115977	9.29977	8.2506	7.91875	7.84389	8.56975	8.98254	7.47703	7.50619	7.61034	7.0753	6.71734	6.86575
ENSG00000087884	1.25846	1.69788	1.81058	1.34233	1.70049	0.79159	2.07693	0.622542	1.43639	0.962643	1.27428	0.930344
ENSG00000127837	11.0968	11.7581	10.4859	12.5896	14.3932	11.164	13.8338	15.8583	14.9017	21.9316	22.7288	19.9188
ENSG00000129673	0.193244	0.0641014	0.0752985	0.0233517	0.0269411	0.0585258	0	0.0230137	0	0.181167	0.028264	0.165083
ENSG00000131043	12.4797	12.3134	13.3121	12.0058	12.0437	13.7843	11.7852	12.1896	10.575	12.1364	14.0523	13.0576
ENSG00000205002	0.604355	0.174605	0.273472	0.36044	0.464768	0.664239	2.03026	2.15224	1.93452	0.775462	0.718552	0.524611
ENSG00000090861	18.5561	19.631	17.5731	17.4522	19.5446	17.781	24.0321	26.2756	26.0989	35.2324	34.9811	37.5222
ENSG00000124608	4.08084	4.81767	4.22043	4.29539	4.59873	4.57756	4.87393	5.32377	5.91519	6.75193	7.44563	7.57046
ENSG00000266967	0.266597	0.663252	0.519405	0.345168	0.191148	0.536355	0.306036	0.340172	0.388516	0.244835	0.217245	0.309085
ENSG00000249038	0	0	0	0	0	0	0	0	0	0	0	0
ENSG00000157426	3.2635	3.12195	3.21257	3.04379	3.42292	3.4012	3.28328	2.55573	3.29824	2.47226	2.5403	3.05549
ENSG00000149313	4.99659	4.67713	5.02295	4.79723	5.16247	5.0684	5.70538	5.59999	6.32644	7.23272	7.27801	8.14708
ENSG00000008311	0.757935	0.947908	0.874027	0.634935	0.552613	0.683991	1.09628	1.08682	1.62426	0.432101	0.26965	0.419989
ENSG00000215458	0.192953	0.172813	0.124056	0.0419698	0.108947	0.157782	0.186058	0.0206811	0.0805236	0.174433	0.0761979	0.0123626
ENSG00000275700	14.4041	14.1603	13.0832	13.5716	15.6702	14.0434	14.4568	15.77	16.087	22.5082	23.1757	21.244
ENSG00000181409	0.0906462	0.157859	0.0971321	0.394334	0.853027	0.751528	0.0364196	0.0566746	0.22417	0.91051	1.13356	1.23898
ENSG00000254180	0.162708	0	0	0	0	0.110875	0	0.0871971	0	0	0.10709	0.312744
ENSG00000281376	0.494196	0.221307	0.548813	0.429975	0.465063	0.774552	0.238268	0.23836	0.183323	1.45942	1.33359	1.13988
ENSG00000183044	6.19152	6.74249	5.7766	5.10667	5.78869	5.28787	6.47283	6.6362	6.87864	2.13478	1.9502	2.18289
ENSG00000283544	0	0	0	0	0	0	0.162323	0	0	0.0676363	0	0
ENSG00000265233	0	0	0	0	0	0	0	0	0	0	0	0
ENSG00000165029	1.79805	1.94803	1.41415	2.97829	3.47768	3.57977	2.28909	2.67763	2.6818	3.95007	3.33214	2.86677
ENSG00000154263	0.553867	0.283938	0.412014	0.590196	0.400126	0.335488	0.350655	0.263843	0.326865	0.107896	0.0883733	0.0860278
ENSG00000251595	0.235956	0.0754743	0.0591053	0.146638	0.105737	0.137819	0.325035	0.126451	0.0312602	0.243782	0.0665571	0.0431938
ENSG00000144452	0	0	0.0116754	0.0054312	0.0187981	0	0.00481546	0.0214103	0.00926253	0.0120389	0	0
ENSG00000179869	0.00986111	0.0294395	0.0115273	0.00804343	0	0.0134394	0.00475436	0.015854	0.00457251	0.0178293	0	0
ENSG00000238098	0.0786811	0.0213541	0.0418071	0.0155583	0.0717992	0.00974837	0.0689723	0.00766655	0	0.0258652	0.0282468	0.100823
ENSG00000107331	17.0587	13.6919	16.8045	12.7739	11.0326	10.6643	11.5148	9.88388	8.55571	5.38537	2.79547	2.86257
ENSG00000167972	1.97635	2.13163	2.06376	1.52686	1.57255	1.51099	2.14394	2.15059	2.21281	2.30959	2.23671	1.61371
ENSG00000198691	0.0716642	0.0164575	0.0386644	0	0	0.00751299	0.116944	0.0768111	0.0869093	0.0132894	0	0
ENSG00000154265	4.17765	4.04353	4.54097	3.71172	3.3989	4.0912	3.29092	3.03365	3.32744	1.50766	1.29366	1.24101
ENSG00000154262	0.00996878	0.0297609	0.0155375	0.0144556	0.00416939	0.0135861	0.0192251	0.00712316	0.024653	0.00801064	0	0.00425802
ENSG00000064687	37.2495	36.1651	31.5341	40.2911	35.3992	39.055	20.3382	17.6132	15.8286	8.8538	7.08718	7.9649
ENSG00000141338	0	0	0	0	0	0.00570006	0	0	0	0	0	0
ENSG00000154258	0.0102906	0.0307215	0.0120293	0.0279791	0.148487	0.0490864	0.0297685	0	0.0381731	0.0434134	0	0.0065932
ENSG00000231749	0	0	0	0	0.0394656	0.0428667	0	0	0	0	0	0
ENSG00000085563	0.0647919	0.0362682	0.0189349	0.0968897	0.111783	0.165568	0.0390478	0.0607646	0.127684	0.195244	0.213221	0.186806
ENSG00000135776	12.1866	11.759	11.9467	11.223	10.9379	13.1605	11.7404	12.5289	12.3057	16.7268	15.9836	18.5466
ENSG00000274099	0	0	0.0252031	0	0	0	0	0	0	0	0	0
ENSG00000261524	0.0217095	0.0648117	0	0	0	0	0.0837347	0	0.0402659	0	0	0
ENSG00000260053	0	0	0	0	0	0.0293433	0	0	0.019967	0	0	0
ENSG00000073734	0	0	0	0.00662866	0	0	0	0	0	0.00734663	0	0
ENSG00000005471	0.00608551	0.0454193	0	0.0198551	0.0229071	0.0248812	0.0410763	0	0.0338615	0.00733522	0	0.015596
ENSG00000004846	0	0	0	0	0	0	0	0	0	0	0	0
ENSG00000115657	0.682791	1.01921	0.90318	0.635099	0.450906	0.746892	0.31187	0.337027	0.333267	0.422333	0.224697	0.495028
ENSG00000131269	7.067	7.93425	8.22577	7.28071	7.4525	7.27156	7.62016	7.60692	7.19798	6.96508	6.51978	6.41123
ENSG00000197150	4.29631	4.91698	4.8986	5.24219	5.80784	6.58293	4.89072	4.95038	4.69431	5.8707	5.88085	5.01482
ENSG00000150967	0.251193	0.216525	0.264686	0.142366	0.186445	0.0916131	0.22516	0.24269	0.187018	0.311307	0.232857	0.267479
ENSG00000103222	25.0664	22.9522	24.0988	21.0907	20.6406	19.8814	25.0625	25.9418	27.132	24.3403	23.4518	24.2851
ENSG00000124574	11.7339	13.0517	11.9756	12.1603	12.3652	12.4001	11.7241	10.0949	9.82974	8.75818	8.90604	9.52694
ENSG00000121270	0.0129807	0.0193764	0.015174	0.021176	0.00814369	0.017691	0.00625844	0.00695651	0.00601905	0.0391161	0.0341743	0.00831681
ENSG00000140798	0	0	0	0	0	0	0	0	0	0.00651561	0	0.0138534
ENSG00000243064	0.0219281	0.0261858	0.00512665	0.00953929	0.0220112	0.0717244	0.0338313	0.00940122	0.0122015	0.00528626	0.005773	0.0168593
ENSG00000023839	0.342005	0.331386	0.189375	0.339325	0.368898	0.237143	0.0462854	0.276534	0.0612081	0.0723226	0.00789819	0.0153771
ENSG00000108846	0.0342375	0	0.011435	0.0425547	0.0429589	0.0999882	0.00943257	0.0209694	0.0362871	0.0176865	0	0.00626745
ENSG00000125257	2.1619	2.53614	2.27893	1.53983	1.44855	1.58823	2.74627	2.69656	2.80283	1.57534	2.12898	1.59797
ENSG00000114770	15.018	13.8713	14.9755	15.0993	13.6505	14.0371	9.31736	7.89412	7.6193	3.4282	3.19743	2.69124
ENSG00000223882	0	0.448983	0.586012	0.327122	0	0	0.0966788	0	0.278942	0	0	0
ENSG00000091262	0.0621254	0.111282	0.167032	0.0878348	0.109131	0.0931356	0.149763	0.0133175	0.0921823	0.194697	0.0408892	0.0079608
ENSG00000256340	0.0137052	0	0	0	0	0	0	0	0	0	0	0.0526861
ENSG00000255277	0	0	0	0	0	0	0	0	0	0	0	0
ENSG00000006071	0	0.00557603	0.0131001	0	0	0	0.0360203	0.020019	0.055428	0.0270158	0.00491723	0.00478672
ENSG00000069431	0	0	0	0	0	0	0	0	0	0	0	0
ENSG00000101986	6.25414	5.58809	5.36304	5.77486	7.09462	6.57057	6.11635	6.79857	5.9236	14.3673	17.752	19.5442
ENSG00000215151	0	0	0	0	0	0	0	0	0	0	0	0
ENSG00000261233	0	0	0	0	0	0	0	0	0	0	0	0
ENSG00000225293	0	0	0	0	0	0	0	0	0	0	0.307441	0
ENSG00000214330	0	0	0	0	0	0	0	0	0	0	0	0
ENSG00000173208	0.459825	0.506348	0.317224	0.737835	1.68358	1.10953	0.472468	0.250465	0.503331	5.44259	5.46744	7.48603
ENSG00000117528	4.07088	3.62563	4.07063	3.47718	3.03985	3.45383	4.50496	4.7086	4.82682	4.50357	4.76328	3.5491
ENSG00000119688	6.20427	7.28405	6.44395	7.09745	6.25738	6.2193	5.42929	5.31645	5.52497	4.53098	4.43289	4.33585
ENSG00000164163	8.59394	8.71646	8.02804	7.96692	9.70951	9.9939	13.0129	14.5609	14.9861	19.5595	21.0345	21.9958
ENSG00000204574	21.2917	20.8261	20.8424	25.3496	22.8282	24.3705	23.9092	25.6847	26.8995	35.5765	35.8826	38.0476
ENSG00000033050	2.65678	3.24321	3.47415	2.98736	3.09342	3.29865	3.49539	5.70725	4.80241	4.96639	5.58669	4.70271
ENSG00000242159	0	0	0	0	0	0	0	0	0	0	0	0
ENSG00000228769	0	0	0	0	0	0	0	0	0	0	0	0
ENSG00000161204	9.09389	9.88094	8.51913	9.65446	10.2886	8.50457	7.93295	7.76277	7.53739	10.1886	10.1757	9.41959
ENSG00000160179	5.73092	5.50428	5.39711	5.42231	5.07981	5.22444	6.02244	6.26603	6.21241	4.47248	4.13598	4.607
ENSG00000118777	0	0.0139158	0.119875	0.0304164	0.0935782	0.0508214	0.107872	0.169865	0.121037	0.157318	0.159531	0.238919
ENSG00000172350	0	0.0447718	0	0	0	0	0	0.00803698	0.0139078	0.0451916	0.0493527	0
ENSG00000138075	0	0	0	0	0.0158605	0	0.0121888	0	0	0	0	0
ENSG00000143921	0.0138506	0	0.0107939	0	0	0	0.00890375	0	0.00428159	0.0166949	0.0425417	0
ENSG00000143994	0.243746	0.0303201	0.0474885	0.0552269	0.114689	0.166097	0.0195863	0.141512	0.0376743	0.048967	0.0534757	0.0520564
ENSG00000144827	7.51803	8.68966	8.0787	9.5983	9.15971	9.71575	9.00543	9.6262	10.6674	15.3659	16.9651	14.7796
ENSG00000106077	3.28686	2.94379	3.60209	2.92676	2.7838	2.68774	2.06012	2.79633	3.06723	3.14472	2.78528	2.57974
ENSG00000225969	1.06547	0.954259	0.415166	0.463506	0.802129	0.387225	0.890409	0.456797	0.790477	1.54113	1.02852	2.00244
ENSG00000100997	13.1236	12.7936	13.8983	16.9572	16.7763	15.9794	11.4116	9.62728	11.2803	20.9923	21.4089	22.3519
ENSG00000131969	0	0	0	0	0	0	0	0	0	0	0	0
ENSG00000139826	13.3986	12.7417	13.8707	11.4677	11.053	11.6814	9.9213	8.22374	8.83107	6.25404	6.38926	7.11143
ENSG00000248487	2.21469	2.0957	1.94168	1.48388	1.68716	1.94036	2.23089	1.92868	2.01719	2.02596	1.95221	2.10311
ENSG00000114786	0	0.0442288	0	0	0	0	0	0	0	0	0	0.012656
ENSG00000114779	20.5436	21.0062	21.1107	20.0613	18.068	19.321	15.4488	14.1266	13.5887	10.8302	10.6721	11.1132
ENSG00000168792	8.19494	7.56234	7.62083	6.87658	7.2273	5.78057	7.83898	7.64698	7.10208	8.20524	8.03021	9.56167
ENSG00000264031	0	0.375353	0	0.546953	0	0	0	0	0	0	0.331006	0.644442
ENSG00000204427	0.96242	0.794361	0.754436	1.02206	0.909238	0.925872	0.949864	0.958727	0.850529	0.873458	0.864457	0.478792
ENSG00000183260	0	0	0	0	0	0	0	0	0	0	0	0
ENSG00000129968	43.009	43.4592	37.4452	48.9909	52.3119	47.7903	39.6552	41.9192	35.8439	54.0018	51.9666	56.5255
ENSG00000198658	0.755992	0.526621	1.59071	0.657751	0.94857	1.64851	0.874772	1.62058	0.888052	1.27574	1.12783	1.22706
ENSG00000250536	0.0827137	0.0617336	0	0	0.207567	0	0	0	0.0767071	0.149549	0.435519	0
ENSG00000229107	0.0517302	0	0	0	0	0	0.0997632	0	0	0	0	0
ENSG00000263366	0	0	0	0	0	0	0.09825	0	0	0.245631	0	0
ENSG00000226981	0.225205	0	0.157954	0.0979696	0.113029	0.245539	0	0.0482758	0.208851	0.217162	0.118579	0.404011
ENSG00000260864	0	0	0	0	0	0	0	0	0	0	0	0
ENSG00000260540	0	0	0	0	0	0.223295	0	0	0	0	0	0
ENSG00000261536	0	0	0	0	0	0	0	0	0	0	0	0
ENSG00000107362	8.72439	10.4611	8.99104	9.85126	10.4483	9.89767	9.07154	9.64054	9.12246	15.4388	16.4211	17.7365
ENSG00000136379	0.142611	0.0387047	0.121242	0.0986989	0.0488015	0	0.325035	0.389081	0.565089	0.109389	0.0853296	0.0830649
ENSG00000164074	6.47114	6.23734	6.80235	6.09229	6.41296	5.72348	5.49625	5.36537	5.9297	5.44229	4.04225	5.82159
ENSG00000140526	10.5682	9.98077	10.0531	8.90318	8.94283	9.42238	10.585	11.6975	11.9927	14.7163	14.3182	14.2411
ENSG00000158201	22.7574	22.1698	23.9965	24.5159	24.7707	24.3808	22.9412	20.4209	19.6366	22.277	23.0948	22.3301
ENSG00000100439	14.0953	14.1244	13.3301	17.0635	17.7728	16.3915	10.4053	9.15124	8.7966	8.35566	7.49773	8.40909
ENSG00000011198	3.84952	3.93308	4.49996	4.38983	3.9704	3.74378	3.35758	3.07781	3.10207	4.00186	3.66518	3.36836
ENSG00000163686	2.68589	2.26864	3.04782	2.99232	3.15637	2.91056	2.53937	2.35921	2.30859	4.51665	4.1047	4.78483
ENSG00000127220	8.89389	7.46375	7.5612	6.96524	6.24717	7.88748	10.279	9.41863	7.95205	9.95093	7.00205	8.34304
ENSG00000136754	34.4588	35.0123	38.7434	44.4839	44.6354	46.7501	39.4515	36.9456	38.0045	55.9268	55.1771	57.9839
ENSG00000271484	0	0	0.0490785	0	0	0	0	0	0	0	0	0
ENSG00000138443	1.74136	1.75395	2.0992	1.60669	1.52238	1.62062	2.15527	2.02196	2.09526	2.49009	2.26304	2.14358
ENSG00000108798	8.67316	7.25917	8.57195	4.99741	5.64546	5.84496	7.42167	8.45471	9.32174	14.3314	17.7932	18.106
ENSG00000154175	0.0171334	0.0255752	0.0150213	0.0186337	0.010749	0.0291883	0.0247818	0.00918199	0.0278062	0.0671188	0.0338303	0.0384211
ENSG00000097007	9.1483	9.14855	9.0825	9.36265	9.7771	9.68026	8.98033	9.12274	9.27608	9.54588	10.0501	10.7626
ENSG00000143322	1.64227	1.60957	1.79951	1.66648	1.49094	1.53241	1.74775	1.64996	1.75656	2.43271	2.45594	2.32258
ENSG00000099204	58.1144	57.2562	56.1342	41.7262	39.3654	38.8319	37.7499	33.446	31.7536	11.6588	8.45326	7.80276
ENSG00000163995	0.0233209	0.0232075	0.081784	0.0507259	0.0487692	0.0635667	0.0299834	0.0333278	0.0504639	0.0562201	0.0409311	0
ENSG00000173210	0.299383	0.505181	0.403225	0.495475	0.293984	0.20401	0.395373	0.327861	0.488893	0.0470693	0.0685377	0.050039
ENSG00000175164	0	0	0	0	0	0	0	0	0	0	0.00973394	0
ENSG00000159842	13.7027	13.1615	13.6823	13.4703	11.7185	12.3159	13.961	14.1879	12.7041	14.8472	15.6265	16.7149
ENSG00000174429	0.0341363	0	0	0	0	0	0	0	0	0.0617197	0	0
ENSG00000146386	59.5229	64.2833	60.0983	66.0986	74.6855	66.5958	77.3087	74.8859	71.5535	114.161	116.73	115.64
ENSG00000163322	1.36044	1.55238	1.66098	1.10474	1.36559	1.22782	1.04946	0.725831	0.9981	0.925584	0.827749	0.929746
ENSG00000165660	9.64971	8.14047	10.1779	7.96501	8.49915	9.51006	9.18365	10.3428	9.64856	10.7789	9.3923	12.3652
ENSG00000146109	15.0683	16.4945	14.7811	17.8618	15.8857	17.4286	14.4068	17.2785	16.1035	18.6817	18.8486	18.3075
ENSG00000250496	0	0	0	0	0	0	0	0	0	0.0690368	0	0
ENSG00000114626	15.9138	15.7413	16.2338	14.2966	13.654	12.6004	11.7983	9.221	9.02088	3.63175	2.79845	2.57719
ENSG00000166016	9.33268	8.05934	7.31727	12.8544	19.932	18.1832	6.8474	9.46582	9.19863	23.5128	26.101	30.7759
ENSG00000260246	0	0	0.335853	0	0	0.130521	0	0.205295	0.177629	0.115436	0	0.12272
ENSG00000282816	0	0	0	0	0	0	0	0	0	0	0	0
ENSG00000225929	0	0	0	0	0	0	0	0	0	0	0	0
ENSG00000242156	0	0	0	0	0	0	0	0	0	0	0	0
ENSG00000223665	0	0	0	0	0	0.119563	0.253782	0	0	0	0	0
ENSG00000083622	0	0	0	0	0	0	0	0	0	0	0	0
ENSG00000225007	0	0	0	0	0	0	0	0	0	0	0	0
ENSG00000185065	0.291509	0.301249	0.104851	0.341422	0.281359	0.366728	0.17298	0.312446	0.22875	0.270287	0.147587	0.0862021
ENSG00000273212	0.817786	0.610357	0	0.77822	1.0261	0	0.295711	0.43826	1.0428	0	0	0.261979
ENSG00000273300	0	0	0	0	0	0	0	0	0	0	0	0
ENSG00000230485	0	0	0	0	0	0	0	0	0	0	0	0
ENSG00000232926	2.75793	1.44087	3.86871	1.64968	2.33582	2.81902	0.731328	0.812902	1.59853	0.498644	0.998357	0.618456
ENSG00000230194	0	0	0	0	0	0	0	0	0	0	0	0
ENSG00000235776	2.17209	1.57733	1.44111	1.14922	1.47318	2.48022	2.15107	2.76854	2.44989	2.05206	0.540932	2.1063
ENSG00000270393	0	0	0	0	0	0	0	0	0	0	0	0
ENSG00000283366	0	0	0	0	0	0	0	0	0	0	0	0
ENSG00000236340	0	0	0	0	0	0	0	0	0	0	0	0
ENSG00000234001	0	0	0	0	0	0	0	0	0	0	0	0
ENSG00000237974	0	0	0	0	0	0	0	0	0	0	0	0
ENSG00000243107	1.74597	1.54606	1.03778	1.64138	1.37384	2.25853	1.31262	1.9348	1.12519	1.24844	0.818037	0.796325
ENSG00000285772	0	0	0	0	0	0	0	0	0	0	0	0.0301201
ENSG00000285953	0	0	0	0	0	0	0	0	0	0	0	0
ENSG00000224138	3.55404	4.48896	3.40886	3.07237	2.05818	3.85011	2.63618	4.68836	2.36633	2.74609	1.67941	1.86838
ENSG00000279265	1.63202	0.913549	0.715418	1.22026	1.53582	1.25113	1.18028	0.983946	1.22973	0.983588	0.805615	1.43776
ENSG00000280347	2.10775	2.49725	1.83411	2.04561	2.06355	2.46038	1.37622	1.18528	1.77062	1.78867	1.50546	1.16272
ENSG00000226770	0	0	0	0	0	0	0	0	0	0	0	0
ENSG00000230820	0	0	0	0	0	0	0	0	0	0	0	0
ENSG00000224981	0	0.0397458	0	0	0	0	0	0	0	0	0	0
ENSG00000241921	0	0	0	0	0	0	0	0	0	0	0	0
ENSG00000227249	0	0	0	0	0	0	0	0	0	0	0	0
ENSG00000278727	0.288563	0.0391582	0.153328	0.0713252	0.131662	0.232389	0.215013	0.224937	0.109476	0.173911	0.0172659	0
ENSG00000274898	0.261722	0	0.305944	0	0.109464	0	0.0841231	0.280519	0.485432	0.105156	0	0
ENSG00000283208	0.329044	0.102802	0.304135	0.158122	0.201631	0.187721	0.221362	0.0820178	0.212895	0.110684	0.221604	0.166695
ENSG00000272330	0	0	0	0	0	0	0	0	0	0	0	0
ENSG00000279591	0	0	0	0	0	0	0	0	0	0	0	0
ENSG00000280092	0	0	0	0	0	0	0	0	0	0	0	0
ENSG00000213683	0.433104	0.55414	0.650936	0.605607	0.931595	0.927557	0.59661	1.19368	1.03282	1.93903	1.30312	1.74423
ENSG00000254499	0	0	0	0	0	0	0	0	0	0	0	0
ENSG00000273216	0	0.441453	0	0	0	0.537407	0.0950574	0.10566	0.182843	0.356473	0.519062	0
ENSG00000285697	0.0570664	0.0425917	0.100063	0.0620633	0.286413	0.116661	0	0.152912	0.0264612	0.137571	0.150238	0.146251
ENSG00000225498	0	0	0	0	0	0	0	0	0	0	0	0
ENSG00000234459	0	0	0	0	0	0	0	0.348788	0	0	0	0
ENSG00000280440	0	0	0	0	0	0	0	0	0	0	0.715585	0
ENSG00000237813	0	0	0	0	0	0	0	0	0	0	0	0
ENSG00000235639	0	0	0	0	0	0	0	0	0	0	0	0
ENSG00000270812	0	0	0	0	0	0	0	0	0	0	0	0
ENSG00000248636	0	0	0	0	0	0.0632634	0	0	0.0860968	0.167856	0	0
ENSG00000285090	0	0	0	0	0	0.117052	0.414086	0	0.0796493	0	0.28264	0.0550277
ENSG00000285964	0	0	0	0	0	0	0	0.444705	0	0	0	0.0886107
ENSG00000225898	0	0	0	0	0	0	0	0	0	0	0	0
ENSG00000237729	0	0	0	0	0	0	0	0	0	0	0	0
ENSG00000234695	0	0	0.104303	0	0	0	0	0	0.165495	0	0	0
ENSG00000278388	0	0	0	0	0	0	0	0	0	0	0	0
ENSG00000279743	0	0	0	0	0	0	0	0	0	0	0	0
ENSG00000265975	4.55875	1.63821	4.34217	2.38715	2.22446	2.30111	2.84916	2.62405	3.83625	2.03516	2.55594	1.83903
ENSG00000266389	4.32796	6.28577	5.60618	2.6715	3.66922	5.10136	1.91746	4.38805	3.03737	0.140993	3.07951	2.39822
ENSG00000258924	0.0447835	0	0.104701	0	0	0	0	0	0	0	0	0
ENSG00000265618	0	0	0	0	0	0	0	0	0	0	0	0
ENSG00000273171	0	0	0	0	0	0	0	0	0	0	0	0
ENSG00000277450	0	0	0.537146	0	0	0.626245	0	0.164169	0.994319	0.553869	0	0
ENSG00000279532	0	0	0.174779	0	0	0	0	0	0.346646	0	0	0.191591
ENSG00000261018	0	0	0	0	0.0592975	0	0	0	0	0	0	0
ENSG00000267626	0.993438	1.35933	0.677422	0.900355	0.934876	1.46675	0.638625	1.15352	0.998071	0.299362	0	0
ENSG00000248101	0	0	0	0	0.15664	0.0567131	0	0	0	0	0	0.106647
ENSG00000267698	0.14626	0.327485	0.854867	0.556736	0.367036	0.199334	0.352584	0.705442	0.610376	0.528889	0.577587	0.562258
ENSG00000227979	0	0	0	0	0	0	0	0	0	0	0	0
ENSG00000233420	0	0	0	0	0	0	0	0	0	0.143129	0	0
ENSG00000268947	1.15705	1.31263	2.2723	1.3087	1.16144	1.95537	0.490911	1.09134	1.11595	0.33472	0.18277	0.237226
ENSG00000271366	1.21742	0.795044	0.978394	0.248253	0.190942	0.725891	0.366848	0.407766	0.423379	0	0	0
ENSG00000259242	0.602212	0.898925	0.879956	0.709522	1.7631	0.615552	1.93564	1.07577	0.930801	1.27029	1.84968	0.38584
ENSG00000235560	0.77213	0.653119	0.51147	0.559826	0.807349	0.280616	0.521177	0.827585	0.954746	0.620463	0.609834	0.263844
ENSG00000239791	0	0	0	0.0533265	0	0.0668256	0	0	0	0	0	0
ENSG00000260494	0	0.291249	0.532193	0.282933	0	0.443194	0.125428	0	0.0603154	0.0783945	0	0.0833406
ENSG00000260869	0	0	0	0	0	0	0	0	0	0	0	0
ENSG00000261459	0	0	0	0	0	0	0	0	0	0	0	0
ENSG00000278922	0.409784	0.101948	0.359268	0.185694	0.257085	0.418861	0.164642	0.366013	0.443364	0.905551	0.62932	0.306309
ENSG00000261433	0.347673	0	0	0.0945289	0.218118	0	0	0.186321	0.322425	0.104768	0	0
ENSG00000263388	0.549973	0	0.32145	0	0.345035	0	0	0.294736	1.02007	0	0.361977	0
ENSG00000278993	1.00322	1.11353	0.75175	0.727376	1.00056	0.701157	1.01698	0.909845	0.59639	0.558111	1.04969	0.82406
ENSG00000258240	0	0	0	0	0	0	0	0	0	0	0	0
ENSG00000232392	0	0	0	0	0	0	0	0	0	0	0	0
ENSG00000226436	0	0	0	0	0	0	0	0	0	0	0	0
ENSG00000237741	0	0	0	0	0	0	0	0	0	0	0	0
ENSG00000257268	0	0	0	0	0	0	0	0	0	0.292664	0	0
ENSG00000225676	0	0	0	0	0	0	0	0	0	0	0	0
ENSG00000228341	0	0.501365	0	0	0	0.457756	0	0	0	0	0	0
ENSG00000227863	0	0	0	0	0	0	0	0	0	0	0	0
ENSG00000230941	0	0	0	0	0	0	0	0	0	0	0	0
ENSG00000267049	0.880988	1.31505	0.643653	2.03602	0.414527	0.450251	0.637129	1.41639	1.83828	0.929168	1.01472	0.846678
ENSG00000267328	0	0	0	0	0	0	0	0	0	0	0	0
ENSG00000261528	0.906774	0.386728	0.832847	0.845292	0.487612	0.529635	0.687005	0.694214	0.660727	0.390353	0.0852591	0.414981
ENSG00000236472	0.100476	0	0	0	0	0.136935	0	0	0	0	0	0
ENSG00000250282	0.546776	0.32647	0.639162	0.951444	0	0.149037	0.316342	0.117209	0.101414	0	0	0.280257
ENSG00000275025	0.10687	0	0	0.232455	0.536373	0.291299	0	0.114545	0	0.128816	0	0.136944
ENSG00000276851	0	0	0	0.0877189	0	0	0	0	0	0	0	0
ENSG00000283638	0	0	0	0	0.0152734	0	0	0.0391405	0	0.0293447	0.0801166	0.0779903
ENSG00000253927	0	0	0	0	0	0	0	0	0	0	0	0
ENSG00000254239	0	0	0	0	0	0	0	0	0	0	0	0
ENSG00000231153	0	0	0	0	0	0	0	0	0	0	0	0
ENSG00000236197	0	0	0.0273133	0.152467	0	0	0	0	0	0.0140818	0	0
ENSG00000231170	0	0	0	0	0	0	0	0	0	0	0	0
ENSG00000279525	0	0	0	0	0	0	0.0567252	0	0	0	0	0
ENSG00000237819	0.0704988	0.210468	0	0.153344	0.0884573	0	0.339898	0.226686	0	0.424882	0	0
ENSG00000223969	0	0	0	0	0	0	0	0	0	0	0	0
ENSG00000251154	0	0	0.289305	0	0	0	0	0	0	0	0	0
ENSG00000249317	0	0	0	0	0	0	0	0	0	0	0	0
ENSG00000223646	0	0	0	0	0	0	0	0	0	0	0	0
ENSG00000260188	0	0	0	0	0	0	0	0.0988234	0	0	0	0
ENSG00000238202	0	0	0	0	0	0	0	0	0	0	0	0
ENSG00000241764	7.35925	10.4145	7.70892	7.12012	4.37711	4.55895	3.50205	4.14877	2.34881	3.39845	2.13876	1.59211
ENSG00000272829	0.119045	0	0	0	0	0	0.229582	0	0	0	0.156704	0
ENSG00000285314	0	0	0	0	0	0	0	0	0	0	0	0
ENSG00000226872	0	0	0	0	0	0	0	0	0	0	0	0
ENSG00000284060	0	0	0	0	0	0	0	0	0	0	0	0
ENSG00000284130	0	0	0	0	0	0	0	0	0	0	0	0
ENSG00000284665	0	0	0	0	0	0	0	0	0	0	0	0
ENSG00000232759	0	0	0.0452039	0	0.0727809	0	0.0372881	0	0	0.163139	0.127258	0.222984
ENSG00000232949	0	0	0.0986857	0	0	0	0	0	0	0	0	0
ENSG00000223866	0	0	0	0	0	0	0	0	0	0	0	0
ENSG00000231525	0	0	0	0	0	0	0	0	0	0	0	0
ENSG00000270425	0	0	0	0	0	0	0	0	0	0	0	0
ENSG00000214111	0	0	0	0	0	0	0	0	0	0	0	0
ENSG00000232680	0	0	0	0	0	0	0	0	0	0	0	0
ENSG00000233214	0	0	0	0	0	0	0	0	0	0	0	0
ENSG00000283479	0	0	0	0	0	0	0	0	0	0	0	0
ENSG00000259810	0.0336839	0.0754202	0.0984383	0.0732667	0.0211322	0.13772	0.0162401	0	0.0468567	0.0812024	0	0.0215814
ENSG00000261457	0	0	0	0	0	0	0	0	0	0	0	0
ENSG00000233247	0.601753	1.02656	3.11518	2.24381	1.72581	1.64022	1.74075	3.59341	1.59444	1.45066	1.58423	3.30468
ENSG00000279314	0.0869717	0.605841	0.135556	0.315291	0.109126	0.553145	0.36341	0.279654	0.080656	0.628993	0.343454	0.185744
ENSG00000279067	0	0	0	0.0758193	0.218684	0	0	0	0	0	0	0
ENSG00000227532	0	0	0	0	0	0.332051	0	0	0	0	0	0
ENSG00000235945	0.120324	0.0718435	0.140655	0.209376	0.150975	0.295175	0.0696147	0.103173	0.0669519	0.0870203	0.253421	0.185021
ENSG00000267184	0	0	0	0	0	0	0	0	0	0	0	0
ENSG00000267653	0	0	0	0	0	0	0	0	0	0	0	0
ENSG00000261312	0	0	0	0	0	0	0	0	0	0	0	0
ENSG00000276571	0.119347	0.890749	0.279025	0	0.748744	1.13858	1.03574	0.383756	0.664081	0	1.25681	0.764661
ENSG00000261736	0	0.118566	0.0928512	0	0.0996639	0	0	0	0	0	0	0
ENSG00000227782	1.23127	2.01296	0.822463	0.828955	1.76562	0.878982	0.961122	0.816956	0.924359	1.06009	0.231539	1.12697
ENSG00000275413	0.56825	1.06029	3.65346	1.54502	0.891254	1.5489	2.60273	0.609063	2.76667	1.8836	1.12202	0.728161
ENSG00000239291	0.644147	1.13634	0.684532	0.827923	1.24909	1.0375	0.677594	0.627645	0.760289	0.352922	0.693752	0.97549
ENSG00000261872	0.279481	0.417183	0.40838	0.45593	0.70135	0.666568	0.673735	0.224665	0.518372	0.336875	0	0.0895324
ENSG00000262265	0.426795	0.562128	0.381518	0.682597	0.724519	0.821174	0.653627	0.618899	0.419084	0.938098	0.925332	0.450387
ENSG00000255692	0.104263	0	0	0.113393	0	0	0	0	0.193384	0	0	0
ENSG00000267005	0	0	0.122696	0	0	0.858292	0.101211	0.225	0.194679	0.126516	0	0
ENSG00000268193	0	0	0	0	0	0	0	0	0	0	0	0
ENSG00000257767	0	0	0	0	0	0.0817421	0	0	0	0	0	0
ENSG00000235461	0	0	0	0	0	0	0	0	0	0	0	0
ENSG00000276391	0	0	0	0	0	0	0	0	0	0	0	0
ENSG00000268133	0	0	0	0	0	0	0	0	0	0	0	0
ENSG00000268533	0	0	0.211009	0.0981577	0	0	0.0870295	0	0.334802	0.326368	0	0
ENSG00000269533	0.388617	0.116018	0.045428	0.0845292	0.0975224	0.264817	0.037473	0.166611	0	0.140527	0	0
ENSG00000268107	0	0	0	0	0.293537	0	0	0.250746	0	0	0	0.199852
ENSG00000268266	0.354087	0	0.165566	0	0.266571	0	0.136573	0	0.197024	0	0	0
ENSG00000269026	0	0	0	0	0	0	0	0	0	0	0	0
ENSG00000262011	0	0	0	0	0	0	0	0	0	0	0	0
ENSG00000212663	0	0	0	0	0	0	0	0	0	0	0	0
ENSG00000233535	0	0	0	0	0	0	0	0	0	0	0	0
ENSG00000267211	0	0	0	0	0	0	0	0	0	0	0	0
ENSG00000285486	0	0	0	0	0	0	0	0	0	0	0	0
ENSG00000214684	0	0	0	0	0	0	0	0	0	0	0	0
ENSG00000267344	4.73314	2.91823	5.29232	6.15472	6.06794	5.60926	4.26635	2.31597	2.19471	3.10062	2.84433	3.16439
ENSG00000267446	0	0	0	0	0	0	0	0	0	0	0	0
ENSG00000285757	0	0	0	0	0	0	0	0	0	0	0	0
ENSG00000225971	0	0.177924	0	0	0	0	0	0	0	0	0	0
ENSG00000226573	0	0	0	0	0.37461	0	0	0	0	0	0.196502	0
ENSG00000250318	4.30273	4.58765	4.31121	3.17537	6.9413	5.13105	4.51942	5.27058	3.56275	4.63066	3.13536	2.95369
ENSG00000234358	0	0	0	0	0	0	0	0	0	0	0	0
ENSG00000234826	0	0	0	0	0	0	0	0	0	0	0	0
ENSG00000227930	0	0	0.110156	0.204971	0	0	0	0	0	0	0	0
ENSG00000236453	0.176777	0	0	0.048064	0.110904	0	0	0	0	0	0	0
ENSG00000236938	0	0	0	0	0	0	0	0	0	0	0	0
ENSG00000267604	0	0	0	0	0	0	0	0	0	0	0	0
ENSG00000228768	0	0	0	0	0	0	0	0	0	0	0	0
ENSG00000278546	0	0	0	0	0	0	0	0	0	0	0	0
ENSG00000278977	0	0	0	0	0	0	0	0	0	0	0	0
ENSG00000260793	1.26204	1.60477	1.31136	1.52505	1.14366	1.24222	1.30709	0.826639	1.43048	0.985971	0.953699	0.808595
ENSG00000237994	0	0	0	0	0	0	0	0	0	0	0	0
ENSG00000227042	0	0	0	0	0	0	0	0	0	0	0	0
ENSG00000237539	0	0	0	0	0	0	0	0	0	0	0	0
ENSG00000279159	0.247101	0.239254	0.279931	0.228272	0.272937	0.322464	0.210672	0.22599	0.194651	0.175948	0.130611	0.125922
ENSG00000268392	0	0.911572	0.594891	0	0	0.138714	0.0981436	0.545454	0	0	0	0.130423
ENSG00000228543	0	0	0	0	0	0	0	0	0	0	0	0
ENSG00000229012	0	0	0	0	0	0	0	0	0	0	0	0
ENSG00000231619	0	0	0	0	0	0	0	0	0	0	0	0
ENSG00000257807	0	0	0	0	0	0	0	0	0	0	0	0
ENSG00000264598	0	0	0	0	0	0	0	0	0	0	0	0
ENSG00000262302	0	0	0	0	0	0	0	0	0	0	0	0
ENSG00000263342	0	0	0	0	0	0	0	0	0	0	0	0
ENSG00000285785	0	0	0	0	0	0	0	0	0	0	0	0
ENSG00000268564	0.132086	2.95749	0.772022	0.287304	0.4972	0	0.127366	0.707864	0	0.477634	0.695485	0.169256
ENSG00000279825	4.32757	3.72882	3.5576	2.6785	2.36181	2.46945	1.89987	2.24377	1.76194	0.720948	0.879958	1.23982
ENSG00000108516	0	0	0	0	0	0	0	0	0	0	0	0
ENSG00000234859	0	0	0	0	0	0	0	0	0	0.0139364	0	0.0592626
ENSG00000263280	0	0	0	0	0	0.192161	0.0679796	0.377811	0	0.0849764	0	0
ENSG00000263325	0	0	0	0.192982	0	0	0	0	0	0	0	0
ENSG00000269199	0	0	0	0	0	0	0	0	0	0	0	0
ENSG00000269504	0	0	0	0	0	0	0	0	0	0	0.0444032	0
ENSG00000279377	0	0	0	0	0	0.0227093	0.0642698	0	0.0154529	0	0	0.021352
ENSG00000197462	0	0	0	0	0	0	0	0	0	0	0	0
ENSG00000256695	0	0	0	0	0	0	0	0	0	0	0	0
ENSG00000235139	0	0	0	0	0	0	0	0	0	0	0	0
ENSG00000233824	0	0	0	0	0	0	0	0	0	0	0	0
ENSG00000260951	0	0	0	0	0	0	0	0	0	0	0	0
ENSG00000229533	0	0	0	0	0	0	0	0	0	0	0	0
ENSG00000232821	0	0	0.25701	0.0597781	0.0344834	0	0.106002	0.0883692	0	0	0	0.0352164
ENSG00000236536	0	0	0	0.0739019	0.0852616	0	0.524189	0	0	0	0	0
ENSG00000234223	0	0	0	0	0	0	0	0	0	0	0	0
ENSG00000227948	0.166452	0.372696	0	0.0905135	0.104427	0.340278	0	0	0	0.200635	0	0
ENSG00000243621	0	0	0	0	0	0	0	0	0	0	0	0
ENSG00000228113	0	0	0	0.021141	0	0.039739	0	0	0.0450682	0.0117154	0.0383825	0.0124546
ENSG00000254003	0.408183	0.974876	0.381722	0.71028	0.307297	0.22252	0.472316	0.437499	0.681375	0.295204	1.71939	0.523049
ENSG00000282859	0	0	0	0	0	0	0	0	0	0	0	0
ENSG00000237903	0	0	0.126947	0	0	0	0.104717	0	0	0	0	0
ENSG00000270317	0	0	0	0	0	0	0	0	0	0	0	0
ENSG00000228711	0	0	0	0	0	0	0	0	0	0	0	0
ENSG00000224322	0	0	0	0	0	0	0	0	0	0	0	0
ENSG00000279429	0	0	0	0	0	0	0	0	0	0	0	0
ENSG00000279655	0	0	0	0	0	0	0	0	0	0	0	0
ENSG00000233942	0	0	0	0	0	0	0	0	0	0	0	0
ENSG00000229603	0	0	0	0	0	0	0	0	0	0	0	0
ENSG00000279043	0	0	0	0	0	0	0	0	0.0170277	0	0	0
ENSG00000228751	0	0	0	0	0	0	0	0	0	0	0	0
ENSG00000237160	0	0	0	0	0	0	0	0	0	0	0	0
ENSG00000261462	0	0	0	0	0	0	0	0	0	0	0	0
ENSG00000257624	0.190375	0	0	0	0.716612	0.77837	0	0.204048	0	0	0	0.487897
ENSG00000262482	1.01422	1.23867	1.29336	2.30632	0.925506	2.26185	2.6672	1.18588	0.855059	0.444543	1.33506	1.06333
ENSG00000230612	0.236559	0.117704	0.399432	0.400202	0.428739	0.608976	0.228106	0.591615	0.536264	0.697006	0.588188	0.67362
ENSG00000251170	0	0	0	0	0	0	0	0	0	0	0	0
ENSG00000248242	0	0	0	0	0	0	0	0	0	0	0	0
ENSG00000248984	0	0	0	0	0	0	0	0	0	0	0	0
ENSG00000196656	76.4827	119.663	99.2293	79.7909	87.6722	121.094	165.618	102.925	132.926	92.872	60.6552	66.91
ENSG00000251312	0	0	0	0	0	0	0	0	0	0	0	0
ENSG00000250670	0	0	0.10049	0	0	0	0	0	0	0	0	0
ENSG00000216425	0	0	0	0	0	0	0	0	0	0	0	0
ENSG00000250522	0	0	0	0	0	0	0	0	0	0	0	0
ENSG00000273447	3.02289	2.30628	1.80609	2.19172	2.02289	1.92257	1.68414	1.8	1.55743	1.13359	0.972685	1.6355
ENSG00000251259	0.0856516	0.255705	0	0.0931514	0.21494	0	0.330363	0.275409	0.95318	0	0.450988	0
ENSG00000251473	0	0	0	0	0	0	0	0	0	0	0	0
ENSG00000237014	0	0	0	0	0	0	0	0	0	0	0	0
ENSG00000268163	0	0	0	0	0	0	0	0.196109	0.169681	0	0	0.117228
ENSG00000276449	0.19811	0.168982	0.148875	0.061559	0.124287	0.0578566	0.204675	0.075835	0.183723	0	0.0745087	0.0725312
ENSG00000253308	0	0	0	0	0	0	0	0	0	0	0	0
ENSG00000253508	0	0	0	0	0	0	0	0	0	0	0	0
ENSG00000257184	0	0	0	0	0	0	0	0	0	0	0	0
ENSG00000270182	0	0	0	0	0	0	0	0	0	0	0	0
ENSG00000272801	0	0	0	0	0	0	0	0	0	0	0	0
ENSG00000273433	0	0	0	0	0	0	0	0	0	0	0	0
ENSG00000226851	0.13302	0.19856	0.233244	0.072334	0.584169	0.543868	0.384801	0	0	0.320675	0.0875504	0.0852267
ENSG00000213798	0	0	0	0	0	0	0	0	0	0	0	0
ENSG00000234406	0	0	0.383052	0	0	0	0	0	0	0.394977	0	0
ENSG00000285716	0	0	0	0	0	0	0	0	0	0	0	0
ENSG00000271133	0.787211	0.0783382	0.306741	0.114152	0.0658494	0	0.404843	0.449999	0.194679	0	0	0
ENSG00000267592	2.29889	2.18372	1.95442	1.13645	0.78668	1.1393	0.604565	2.016	0	1.25954	1.92572	0
ENSG00000263485	0	0	0	0	0	0	0	0	0	0	0	0
ENSG00000263571	0	0	0	0	0	0	0	0	0	0	0	0
ENSG00000264791	0	0	0	0	0	0	0	0	0	0	0	0
ENSG00000265356	0	0	0	0	0	0	0	0	0	0	0	0
ENSG00000265775	0	0	0	0	0	0	0	0	0	0	0	0
ENSG00000262099	0	0	0.414331	0	0	0	0	0	0	0	0	0
ENSG00000263272	2.64472	2.89746	2.38251	2.53326	3.37932	2.84385	2.40984	2.5486	1.64261	1.16985	1.43726	1.27475
ENSG00000267666	0.0850064	0	0	0	0	0	0.0273229	0	0	0.0341544	0.0186496	0
ENSG00000260664	0	0	0	0	0	0.0243997	0	0	0.0166031	0.0107899	0	0.0114706
ENSG00000230333	0	0	0.0485582	0.0180707	0.0104242	0	0	0	0	0.070098	0.0218721	0.0212916
ENSG00000230435	0	0.124673	0	0	0	0	0	0	0	0	0	0
ENSG00000257494	0.0626135	0	0.219579	0	0	0	0	0	0.232266	0.301887	0	0.2407
ENSG00000257658	0	0	0	0	0	0	0	0	0.0496674	0.064555	0	0
ENSG00000267778	0	0	0	0	0	0	0	0	0	0	0	0.214178
ENSG00000243423	1.04109	1.03603	1.217	0.188709	0.435432	0.709437	0.33463	1.30184	1.60915	0	0.456813	0
ENSG00000267457	0.69151	0.903194	1.11148	0.470038	1.30149	0.589024	0.0833499	0.463235	0.240485	0.20838	0.227567	0.110763
ENSG00000273687	1.55798	1.47993	1.15896	0.46211	1.06628	1.54424	1.36573	0.607228	0.919446	0	0.18644	0.544475
ENSG00000240311	0	0.123576	0	0.0900355	0	0	0	0	0	0	0	0
ENSG00000263212	0	0	0	0	0	0	0	0	0	0.107144	0	0
ENSG00000234477	0	0	0	0	0	0	0	0	0	0	0	0
ENSG00000265359	0	0	0	0	0	0	0	0	0.338047	0	0	0
ENSG00000262554	0	0	0	0	0	0	0	0	0	0	0	0
ENSG00000262899	0	0	0	0	0	0	0	0	0	0	0	0
ENSG00000279031	0.179134	0.133697	0	0	0.449532	0.122068	0.259099	0	0.166126	0.10796	0	0
ENSG00000262362	0	0.115446	0	0	0	0	0.149153	0.0828946	0	0	0	0.198208
ENSG00000270168	0.0684133	0.0680806	0.0266576	0.0496025	0.0286135	0.0932383	0	0.171096	0.0211484	0.054975	0	0.0584435
ENSG00000272079	0.185275	0	0	0	0.232471	0.050501	0.214385	0.0397163	0.103092	0.178658	0.243885	0.094965
ENSG00000274367	0	0	0	0	0	0	0	0	0	0	0.148437	0
ENSG00000257433	0.437073	0.381906	0.535847	0.463751	0.414652	0.174344	0.32894	0.308501	0.108748	0.167044	0.0561307	0.204903
ENSG00000274902	0.105907	0.632352	0.990413	0.921444	1.32885	0.721687	1.22547	0	0.491081	0.127656	0	0.27142
ENSG00000276390	0.363812	0.407298	0.318963	0.791337	0.456488	0.619785	0.0877028	0.584912	0.421741	0.109631	0.838079	0.233096
ENSG00000277173	0	0	0	0	0	0	0	0	0.0778714	0	0.110532	0
ENSG00000280054	0.364964	0.573456	0.42663	0.814733	0.313322	0.811544	0.3334	0.45294	0.213765	0.370453	0.0505704	0.0984563
ENSG00000263990	2.40895	1.43834	0.225278	0.419181	1.32994	0.919263	1.02206	0.619671	0.446803	2.20677	0.253681	0.740844
ENSG00000265046	0	0	0	0	0	0	0	0	0	0	0	0
ENSG00000269635	0	0	0	0	0	0	0.327382	0	0	0	0	0
ENSG00000275936	0.41613	0.31058	0.486442	0.301712	0.696177	0.567131	0.20063	1.18938	1.22205	0.919575	0.456476	0.266616
ENSG00000268812	0.0592226	0.0884018	0.138458	0.0644082	0.966012	0.32285	0	0.190428	0.439375	5.63937	5.92476	7.43705
ENSG00000279699	0.406068	0.64655	0.316453	0.500508	0.679344	0.627207	0.913634	2.00207	0.853582	0.424197	0.21381	0.346893
ENSG00000260510	1.07174	1.39982	2.19245	0.291397	0.504282	0.182581	1.42099	0.717948	1.36663	0.322959	0	0
ENSG00000283399	0.212292	0.158445	0.330883	0.307841	0.133185	0.578653	0.682353	0.493002	0.295314	0.42648	0.419175	0.272033
ENSG00000285303	0	0.0544962	0.042677	0	0	0	0	0	0.135429	0	0.0480575	0
ENSG00000226107	0	0.728627	1.3314	1.41564	0.204156	0	1.25515	0.523183	0.452678	0.98061	0.856721	0
ENSG00000213269	0	0	0	0	0	0	0	0	0	0	0	0
ENSG00000226515	0	0	0	0	0	0	0	0	0	0	0	0
ENSG00000266101	0	0.244995	0	0	0.411875	0.111843	0.158263	0	0.304419	0	0	0.315473
ENSG00000280177	0	0	0	0.0368312	0	0	0	0	0	0	0	0
ENSG00000236414	0	0	0	0	0	0	0	0	0	0	0	0
ENSG00000231477	0	0	0	0	0	0	0	0	0	0	0	0
ENSG00000235979	0	0	0.0131095	0	0	0	0	0	0	0	0	0
ENSG00000265126	0	0	0	0	0	0	0	0	0	0	0	0
ENSG00000261204	0	0.81052	0	0	0	0	0	0	0	0.261798	0	0
ENSG00000146677	2.53554	4.30092	2.29033	2.38153	2.60299	1.7278	3.44513	5.0647	6.73359	6.11247	4.85475	3.54443
ENSG00000279853	0	0.130406	0.0510617	0.023753	0.191829	0.119063	0	0.117046	0.0607636	0	0	0
ENSG00000237347	0.466727	0.174171	1.36397	0.380696	0.878427	0.318044	1.23763	0	0	0	0	0.149517
ENSG00000281530	1.75676	2.01045	0.889892	1.4011	0.51433	1.9952	0.959925	0.439352	0.543064	0.352922	0.154167	0.150075
ENSG00000268069	0.609554	0.454942	0.916132	0.804984	0.710198	0.593387	0.335869	1.30666	0.484533	0.629769	0.687757	0.334752
ENSG00000274737	3.7363	2.58455	2.98276	3.56792	3.20161	3.10493	2.81193	1.85581	2.95791	2.19687	2.39915	1.86838
ENSG00000276691	1.46408	0.25711	0.503369	0.28099	1.0806	0	1.57785	0.553845	0.479209	1.03808	1.3604	0.220715
ENSG00000275194	0	0	0	0	0	0	0	0	0	0	0	0
ENSG00000237019	0	0	0	0	0	0	0	0	0	0	0	0
ENSG00000223461	0.242385	0	0.56668	0	0.202753	0.110113	0.545355	0.692782	0.224784	1.46081	0.319062	0.414126
ENSG00000272682	0.186352	0	0.0726129	0.0337782	0	0.0846576	0	0	0	0	0	0
ENSG00000263412	0.464936	0.358972	0.112447	0.31385	0.120698	0.262199	0.185513	0.292124	0.327097	0.0193247	0.189936	0.143807
ENSG00000266341	0	0	0	0	0	0	0	0	0	0	0	0
ENSG00000278765	0.876695	0.594839	1.11799	0.606747	0.900016	0.65172	0.53796	0.170847	0.665207	0.480333	0.419648	0.612766
ENSG00000228944	0	0	0	0	0	0	0	0	0	0	0	0
ENSG00000257905	0	0	0	0	0	0	0	0	0	0	0	0
ENSG00000267122	0.0686964	0.0512718	0.200759	0.0747117	0.237038	0	0.0165604	0.147261	0.127416	0.186309	0.0226071	0.0880282
ENSG00000279996	0.049971	0	0	0	0	0	0	0	0	0	0	0.0640332
ENSG00000272072	2.59829	3.1217	3.03731	3.4461	3.18065	1.90012	2.50544	1.83396	2.11575	1.29858	1.75183	1.05569
ENSG00000262312	7.94055	8.62245	10.4355	8.35895	8.06647	8.71827	8.5928	7.02699	7.08353	3.22237	3.14204	2.91591
ENSG00000278942	0	0	0	0	0	0	0	0	0	0	0	0
ENSG00000235713	0	0	0	0	0	0	0	0	0	0	0	0
ENSG00000237640	0	0	0.0808352	0	0	0	0	0	0.128259	0	0	0
ENSG00000266990	0	0	0	0.239345	0	0	0	0	0	0.0884232	0.0965649	0
ENSG00000274177	0	0	0	0	0	0	0	0	0	0	0	0
ENSG00000214870	0.0552558	0	0	0	0	0	0	0	0	0	0	0
ENSG00000225792	0.106627	0	0.0623219	0	0	0	0.102817	0.285714	0	0	0.0701793	0
ENSG00000269972	0	0	0	0	0	0	0	0	0	0	0	0
ENSG00000269987	0	0	0	0	0	0	0	0	0	0	0	0
ENSG00000237921	0	0	0	0	0	0	0	0	0	0	0	0
ENSG00000257452	0.490672	0.732428	0.764771	0.711515	0.820884	0.668721	0.709707	0.701216	1.1376	0.295718	0.753542	2.515
ENSG00000225071	0.405368	0	0	0.587818	0.339086	0.736618	0.912059	1.15862	0.501241	0.651486	0	0.519442
ENSG00000223418	0	0	0	0	0	0	0	0	0	0	0	0
ENSG00000282840	0	0.0741585	0	0	0	0	0	0	0.0230365	0	0.0653969	0
ENSG00000276345	0.508354	0.663969	6.53673	0.483758	0.797311	0.606217	0.490188	0.272432	0.648227	0.306374	0.920107	1.05854
ENSG00000262298	0	0.127853	0.100124	0.279454	0	0	0.247772	0	0	0	0.225494	0
ENSG00000262623	0.458758	0	0	0	0.143905	0	0	0	0.531805	0.138242	0	0
ENSG00000263120	0.0598761	0.0595849	0.0699931	0.0868254	0.100172	0.0272011	0.038491	0	0.185093	0.0481148	0.0262725	0.102301
ENSG00000266088	0.549514	0.468722	0.229415	0.426879	0.590995	0.80241	1.02191	0.967611	0.54601	5.20427	5.06345	5.38173
ENSG00000279775	0	0	0	0	0	0	0.0615646	0.136863	0.0592098	0	0	0
ENSG00000251239	0	0	0	0	0	0	0	0	0	0	0	0
ENSG00000235669	0	0	0	0	0	0	0	0	0.0546466	0	0	0.0755079
ENSG00000285081	0	0	0	0	0	0	0	0	0	0	0	0
ENSG00000285162	0	0	0	0	0.0233714	0	0	0	0.0259109	0	0	0
ENSG00000240499	0	0	0	0	0	0	0	0	0	0	0	0
ENSG00000267394	0.356233	0.930563	1.04106	1.5497	1.78791	1.69924	0.429378	1.24091	0.9085	2.25429	3.04801	1.82592
ENSG00000268673	0	0	0	0	0	0	0	0	0	0	0	0
ENSG00000279488	0.198968	0.165	0.103372	0.14426	0.221913	0.301297	0.127905	0.213258	0.164017	0.346418	0.145506	0.113315
ENSG00000267304	0.39023	1.60187	0.912331	0.1061	0.367226	1.06366	0.188143	0.418257	0.361892	0.352775	0.256839	0.125011
ENSG00000260822	2.15596	1.82885	2.65347	2.53067	1.94247	2.30403	2.82989	3.13536	2.80092	3.22835	2.76297	2.51926
ENSG00000249028	0	0.0336164	0	0.0244924	0.0282572	0.0613848	0	0.0965516	0.0417701	0	0	0
ENSG00000267285	0	0	0	0	0.102789	0	0	0.0878047	0.379861	0	0	0
ENSG00000235592	0	0.0949811	0	0	0.239517	0	0	0	0	0	0	0
ENSG00000275468	0.202466	0.377777	0.414182	0.110097	0.317551	0.413902	0	0.59677	0.328586	0.122022	0.53303	0.194581
ENSG00000279653	0.187715	0.280204	0.438866	0	0.117767	0	0.0452519	0.352095	0.261126	0.282831	0	0.060135
ENSG00000265206	58.2792	75.3744	56.1519	72.1941	83.3639	69.0155	51.1462	52.4159	46.5868	44.297	40.4147	37.1914
ENSG00000285897	0.774568	0.578101	0.820558	0.508944	0.465691	0.60479	0.676868	0.441043	0.583635	0.272309	0.233658	0.237795
ENSG00000225583	0	0	0	0	0	0	0	0	0	0	0	0
ENSG00000241345	0	0	0	0	0	0	0	0	0	0	0	0
ENSG00000229263	0	0	0.301469	0	0	0	0	0	0.159444	0	0.226319	0
ENSG00000250424	0	0	0	0	0	0	0	0	0	0	0	0
ENSG00000213717	0	0	0.259283	0	0	0	0	0	0	0	0	0
ENSG00000228680	0	0	0	0	0	0	0	0	0	0	0	0
ENSG00000276578	0	0	0	0	0	0	0	0	0	0	0	0
ENSG00000279405	0	0	0	0	0	0	0	0	0	0	0	0
ENSG00000263494	0	0	0.281887	0	0	0	0	1.03384	0	0	0	0
ENSG00000249815	0	0	0	0	0	0	0	0	0	0.29166	0	0
ENSG00000261996	5.18908	5.27032	4.8777	3.08354	2.68492	3.8641	4.43623	3.26825	4.21693	1.48307	0.985863	1.85084
ENSG00000262990	0	0	0	0	0	0	0	0	0	0	0	0
ENSG00000282936	0.41213	0.515965	0.310817	0.144586	0.483752	0.634154	0.282028	0.284987	0.382202	0.368567	0.490005	0.323678
ENSG00000253102	0	0	0	0	0	0	0	0	0	0	0	0
ENSG00000269881	0	0	0	0	0	0	0	0	0	0	0	0
ENSG00000285704	0.526525	1.08823	1.65709	0.79287	1.27048	1.04878	0.820146	0.434108	0.52585	0.829929	0.426516	0.98609
ENSG00000227495	11.2112	6.98299	7.44849	4.12279	2.42886	3.40765	3.26652	2.42058	3.66517	1.74996	1.91109	0.413415
ENSG00000234203	0.32134	1.11922	0.75127	0.116492	0.403196	0	0	1.03326	1.58936	0.12911	0.422994	0.137256
ENSG00000262227	1.79215	3.56688	2.39425	1.11376	1.92744	2.20985	2.7156	2.56116	2.13687	2.05732	1.57273	0.87485
ENSG00000262429	0	0	0	0	0	0	0	0	0	0	0	0
ENSG00000262678	1.82191	2.07206	2.02834	2.83064	3.81003	2.24655	1.25486	3.81254	2.49418	1.04574	1.37044	1.33407
ENSG00000272203	0	0	0	0	0	0	0	0	0.115825	0	0	0.0800203
ENSG00000279370	1.80226	0	1.14916	0.178189	1.23347	0	0.315975	1.40488	1.97528	0.394977	0.647019	0.419897
ENSG00000282943	0	0	0	0	0.0272145	0	0	0	0	0	0	0
ENSG00000277766	0	0	0	0	0	0	0	0	0	0	0	0
ENSG00000280412	0	0	0	0	0	0	0	0	0	0	0	0
ENSG00000274777	0	0	0	0	0	0	0	0	0	0	0	0
ENSG00000226138	0.261237	0	1.06882	0.71028	0	0.356032	0.377853	0	0.242267	0.314885	1.03164	0
ENSG00000240399	0.663992	0.810936	1.34068	0.984727	1.81775	0.575867	1.22232	0.776379	1.11959	0.291036	0.715126	0.309398
ENSG00000257955	0	0	0	0	0	0	0	0	0	0	0	0
ENSG00000257985	0	0	0	0	0	0	0	0.0161953	0	0.0182131	0	0
ENSG00000258203	0	0	0	0	0	0	0	0	0	0	0	0
ENSG00000276814	1.25009	0.28708	1.2365	0.156872	1.14624	0.327637	0.78816	0.721471	1.24849	1.27499	1.83542	0.492886
ENSG00000279840	0	0	0	0	0	0	0	0	0	0	0	0
ENSG00000250132	0.0768973	0.22957	0.0449452	0.0418153	0.016081	0.0524005	0.0617912	0.137367	0.0237711	0.0154481	0.101223	0.11496
ENSG00000266076	0	0	0	0	0	0	0	0	0	0	0	0
ENSG00000270870	0	0	0	0	0	0	0	0	0	0.117592	0	0
ENSG00000271587	0	0	0	0	0	0	0	0	0	0	0	0
ENSG00000280958	0	0	0	0	0	0	0	0	0	0	0	0
ENSG00000281008	0	0	0	0	0	0	0	0	0	0	0	0
ENSG00000255575	0	0	0	0	0.404117	0	0	0	0	0	0	0
ENSG00000277283	0.853325	0.703922	0.840007	1.17227	0.817111	0.948739	0.887792	1.1553	0.895484	0.351877	0.768554	0.575504
ENSG00000259153	0.591068	0.392129	0.614167	0.214274	0	0.179011	0.94991	2.04134	1.52263	1.8207	0.950949	1.17818
ENSG00000275630	0	0	0	0	0	0	0	0	0	0.798299	0.217951	0
ENSG00000258517	0	0	0.0762385	0	0	0.266654	0	0	0	0	0	0
ENSG00000259907	0.144463	0.10782	0.0844362	0.471338	0.362526	0.393768	0.139301	0	0	0.34826	0	0
ENSG00000269927	0	0.065938	0	0.0480415	0.027713	0.120405	0.0638925	0	0	0.292847	0.23259	0.226417
ENSG00000269945	0.0648589	0	0.0151636	0	0.0325523	0.0707153	0.0625412	0.0417103	0	0.0781783	0	0.0831107
ENSG00000227751	0	0	0	0	0	0	0	0	0	0	0	0
ENSG00000258431	0	0	0	0	0	0	0	0	0	0	0	0
ENSG00000274818	0.206693	0.308532	0.241617	0	0.51869	1.26763	0.0996535	0.110769	0	0.498279	1.08832	0.794575
ENSG00000258871	0	0	0	0	0.180431	0	0.0693308	0.385321	0.200037	0.606659	0.0946454	1.19774
ENSG00000228204	0	0	0	0	0	0	0.0995442	0	0	0	0	0
ENSG00000181123	0	0	0.0453905	0	0	0	0	0	0	0.0936074	0	0
ENSG00000230137	0	0	0	0	0.244818	0	0	0	0	0	0	0
ENSG00000249590	0	0	0	0	0	0	0	0	0	0	0	0
ENSG00000272689	1.1365	0	0.498199	0.154502	0	0.193613	0.136986	0	0.131746	0	0.56101	0.18204
ENSG00000273350	0	0.52512	0.548309	0.765189	0.441404	0.63926	0.791513	0.754114	0.108748	0.28269	0	0
ENSG00000273428	0.0667936	0	0	0	0.167617	0.182062	0.128814	0.214772	0	0	0.175847	0
ENSG00000284523	0	0.0477707	0.0498802	0.0464067	0.0669249	0.0726926	0.0102864	0.148639	0.0494646	0.0385748	0.0140422	0
ENSG00000230392	0	0	0	0	0	0	0	0	0	0	0	0
ENSG00000270625	0	0	0	0	0	0	0	0	0	0	0	0
ENSG00000280439	0.0741683	0	0	0.241988	0	0	0	0	0	0	0	0
ENSG00000106540	0	0	0	0	0	0	0	0	0	0	0	0
ENSG00000228554	1.35086	0.0960206	0.451173	0.489714	0.484277	0.263006	0.558251	0.344733	0.178966	0.387683	0.084676	0.164857
ENSG00000231951	0	0	0	0	0	0	0	0	0	0	0	0
ENSG00000272854	0.375431	0	0.219433	0	0.3533	0.383747	0.362015	0.201197	0	0	0	0.24054
ENSG00000230914	0	0	0	0.0683692	0	0	0.181854	0	0	0	0	0
ENSG00000271163	0	0	0	0	0	0	0	0	0	0	0	0
ENSG00000258376	0.0770864	0.115067	0.0540668	0.0503018	0.096723	0.189106	0.16353	0.214819	0.157275	0.576084	0.466773	0.434628
ENSG00000258944	0.121037	0.271008	0.282975	0.131635	0.0759344	0.494871	0.233423	0.324324	0.168371	0.0729463	0.159326	0.310195
ENSG00000260997	30.1674	31.0001	25.5712	30.9356	33.0048	34.5077	45.1051	46.4966	45.7987	41.3156	34.2691	37.3955
ENSG00000271526	0	0	0	0	0	0	0	0	0	0	0	0
ENSG00000278254	0	0	0	0	0.0701975	0	0	0	0	0	0	0
ENSG00000278446	0	0	0	0	0	0	0	0	0	0	0	0
ENSG00000270729	0	0	0	0	0	0	0	0	0	0	0	0
ENSG00000230160	0	0.402241	0	0.146533	0	0	0	0	0	0	0	0
ENSG00000272768	0.130528	0.04871	0.152583	0.177447	0.532279	0.266839	0.15733	0.104927	0.211836	0.0393333	0.08591	0.0836298
ENSG00000259109	0.582926	0	0	0	0	0	0	0	0	0	0	0
ENSG00000232667	0	0	0	0	0	0	0	0	0	0	0	0
ENSG00000236274	0.0468821	0.0699811	0	0	0.117649	0	0.0452067	0	0	0.113019	0	0
ENSG00000239636	6.6197	6.74652	4.05589	3.67415	3.09326	3.98203	9.02445	6.99727	6.68938	2.42125	0.781238	2.04751
ENSG00000223514	0	0	0	0	0	0	0	0	0	0	0	0
ENSG00000224134	0	0	0	0	0	0	0	0	0	0	0	0
ENSG00000230680	0	0	0	0	0	0	0	0	0	0	0	0
ENSG00000240355	0	0	0	0	0	0	0	0	0	0	0	0
ENSG00000214754	0	0	0	0	0	0	0	0	0	0	0	0
ENSG00000223829	0	0	0	0	0	0	0	0	0	0	0	0
ENSG00000229192	0	0	0	0	0	0	0	0	0	0	0	0
ENSG00000232072	0	0	0	0	0	0	0	0	0	0	0	0
ENSG00000233417	0	0	0	0	0	0	0	0	0	0	0	0
ENSG00000227743	0	0	0	0	0	0	0	0	0	0	0	0
ENSG00000273419	0.103397	0.120043	0.188016	0.0874618	0.129736	0.125259	0.11078	0.160078	0.106543	0.0692393	0.0151229	0.0736077
ENSG00000280149	3.61109	2.46079	2.29415	3.32966	1.28049	1.8188	2.72508	1.51452	1.60163	2.08171	0.620015	1.4083
ENSG00000232396	0	0	0	0	0.152655	0.0829053	0	0	0	0.146647	0	0
ENSG00000239446	0	0	0	0	0	0	0	0	0	0	0	0
ENSG00000213361	0	0	0.172313	0.641256	0	0.401792	0	0.157993	0	0.177678	0	0
ENSG00000242154	0.258367	1.41411	1.20809	0.56198	1.0806	0.938986	1.07958	0.553845	1.83697	0.622849	0.453466	0.882861
ENSG00000231295	0	0	0	0	0	0.234317	0	0	0	0	0	0
ENSG00000244198	4.07865	3.41844	3.66158	3.79769	3.82337	3.18559	2.50939	2.70815	2.32564	0.923932	1.00901	0.618438
ENSG00000239719	0	0	0	0	0	0	0	0	0	0.62629	0	0
ENSG00000244560	2.67573	2.48812	2.64072	1.9917	1.77498	1.7785	1.98796	1.29291	1.03732	0.515506	0.606278	0.281041
ENSG00000271664	1.20241	0.833318	2.00796	1.12088	1.23929	1.8143	0.910988	0.782465	0.836318	0.82819	0.56528	0.880443
ENSG00000238109	0.303808	0.403107	0.868122	0.367122	0.381198	0.598073	0.292951	0.397989	0.469577	0.569641	0.488786	0.692092
ENSG00000284840	0	0	0	0	0	0	0	0	0	0	0	0
ENSG00000231704	0	0.342395	0.33517	0.062366	0.0719525	0	0.110591	0.0614633	0	0.069121	0	0.146964
ENSG00000236018	1.04358	0.0916332	1.00464	0.534101	1.30942	1.00395	0.0591937	0.328981	0.626225	0.147988	0.808069	0.943947
ENSG00000225705	0	0.122855	0	0	0	0.0373896	0	0	0	0	0	0
ENSG00000279578	0	0	0	0	0	0	0	0	0	0	0	0
ENSG00000285518	0.169553	0.168728	0.462471	0.676132	0.567318	0.462157	0.381486	0.121154	0.314481	0.544993	0.446381	0.434533
ENSG00000237286	0.970541	1.01411	1.36143	0.949972	1.33955	0.529088	1.16982	0.832197	0.945065	0.877388	1.21369	1.55457
ENSG00000272240	1.56453	2.33538	1.82888	2.83587	1.74495	1.77687	2.0953	2.70166	0.64485	0.41907	2.28829	0.556888
ENSG00000272812	1.72034	1.34512	1.05339	2.22736	1.64463	1.00483	1.42189	1.05366	1.97528	0.394977	1.29404	0.734821
ENSG00000273402	0.300945	0.336917	0.351795	0.490945	0.0944017	1.02537	0.65293	0.645119	0.418637	0.27206	0	0.192817
ENSG00000228429	0	0	0	0	0	0	0	0	0	0	0	0
ENSG00000226592	0	0	0	0	0	0	0	0	0	0	0	0
ENSG00000243797	0	0	0.0264015	0	0.141693	0	0	0	0	0.108894	0	0
ENSG00000244701	5.19082	6.01638	7.13869	4.78194	2.29874	4.57756	3.8276	5.23636	4.30417	1.03053	0.401936	0.86079
ENSG00000270157	31.2129	29.7458	34.0504	26.3717	22.7074	23.0709	26.2741	26.0445	27.7677	6.61769	5.35335	3.58275
ENSG00000236046	0	0	0	0	0	0	0	0	0	0	0	0
ENSG00000273341	0	0	0	0	0	0	0	0	0	0	0	0
ENSG00000284292	0.173836	0.259486	0.325134	0.13234	0.283554	0.331682	0.0670497	0.298114	0.25794	0.125721	0.114414	0.311857
ENSG00000254610	0.0605963	0.0904524	0.42501	0.0659022	0.304129	0.16517	0.0584309	0	0.337175	0	0	0
ENSG00000254850	1.01946	0	0	0.138591	0	0.347348	0	0.136585	0	0.460807	0.167746	0
ENSG00000255230	0	0	0	0	0	0	0	0	0	0	0	0
ENSG00000255306	0	0.664868	0.371908	0.138404	0.159678	0.260159	0.368138	0.0682002	0.0590095	0	0.167519	0.407681
ENSG00000279419	0	0.025939	0	0	0	0	0	0	0	0	0	0
ENSG00000241324	0	0	0	0	0	0	0	0	0	0	0	0
ENSG00000235431	0	0	0	0	0	0	0	0	0	0	0	0
ENSG00000225443	0	0	0	0	0	0	0	0	0	0	0	0
ENSG00000228151	0	0	0	0	0	0.0205403	0	0	0	0	0	0
ENSG00000231397	0	0	0	0	0	0	0	0	0	0	0.542966	1.05711
ENSG00000259209	0.332512	0.0827237	0.161956	0	0	0.0755283	0.0534383	0.178197	0.102788	0	0	0.177535
ENSG00000259768	0.786625	0.608844	0.771958	0.232359	0.329002	0.264708	0.552499	0.676579	0.810558	0.620405	0.485776	0.734213
ENSG00000279206	0.313485	0	0	0.170467	0	0.320429	0	0	0.14536	0	0	0
ENSG00000253510	0	0	0	0	0	0	0	0	0	0	0	0
ENSG00000222024	0	0	0	0	0	0	0	0	0	0	0	0
ENSG00000233969	0	0	0	0	0	0	0	0	0	0	0	0
ENSG00000233760	0	0	0	0	0	0	0	0	0	0	0	0
ENSG00000280255	0	0	0	0	0	0	0	0	0	0	0	0
ENSG00000272745	0	0	0.163595	0	0	0.286097	0	0	0.129786	0	0.0921103	0
ENSG00000283117	0	0	0	0	0	0	0	0	0	0	0	0
ENSG00000228434	0.277197	0.564237	0.589153	0.95922	0.569142	0.789911	0.340189	0.378134	0.444026	0.273373	0.265372	0.258329
ENSG00000239556	1.12665	1.23919	1.10906	1.67673	0.818425	1.1314	0.800496	0.31778	1.04483	0.428847	0.234167	1.36771
ENSG00000241057	0.163842	0.183426	0.287289	0.267283	0.308368	0.167472	0.157987	0.219512	0.227916	0.0987443	0.161755	0.157462
ENSG00000273432	0.203856	0.202864	0.264778	0.468046	0.170523	0.154349	0.240253	0.0971097	0.168046	0.0819064	0.0596321	0.0870741
ENSG00000233683	0	0	0	0	0	0	0	0	0	0	0	0
ENSG00000243554	1.68314	2.04135	0.860795	2.40256	1.71591	2.58064	1.52156	1.57852	2.34137	1.90199	0.830847	2.56119
ENSG00000285725	1.96954	1.61697	1.98575	1.7136	1.76076	1.7783	1.61428	1.50408	1.66669	1.12765	0.875	0.946418
ENSG00000238358	0	0	0	0	0	0	0	0	0	0	0	0
ENSG00000279326	0	0	0	0	0	0	0	0	0	0	0	0
ENSG00000226661	0	0	0	0	0	0	0	0	0	0	0	0
ENSG00000285612	0	0	0	0.0330683	0.0381513	0	0	0	0	0.018325	0.0200123	0
ENSG00000224629	3.39106	2.3622	3.4355	1.22933	1.41829	0.924314	1.52594	2.18077	1.04827	0.544993	0	0.289689
ENSG00000229660	0	0	0	0	0	0	0	0	0	0	0	0
ENSG00000205485	2.25286	2.23438	2.31537	1.95681	2.23862	2.55519	1.69123	2.98186	2.60807	2.31455	2.16942	2.61558
ENSG00000214243	0.0946131	0.564918	0	0.308693	0.474857	0	0	0	0.175485	0.456171	0.373631	0.121238
ENSG00000230305	0	0	0	0	0	0	0	0	0.119474	0.155286	0	0
ENSG00000250778	0	0	0	0	0	0	0	0	0	0	0	0
ENSG00000272732	0	0	0.132853	0.0309004	0	0	0.0547944	0	0.0263492	0	0	0.0728161
ENSG00000272894	0.35335	0.121719	0.222414	0.0886823	0.0682093	0.185219	0.183466	0.670057	0.100828	0.262101	0.0357793	0.104489
ENSG00000227573	0	0	0	0	0	0	0	0	0	0	0	0
ENSG00000231198	0	0	0.216409	0.10067	0	0	0	0	0	0	0	0.237226
ENSG00000233225	2.33475	1.40627	1.24492	1.06913	1.43905	0.893182	1.57987	1.75609	1.97528	1.7774	1.7793	1.67959
ENSG00000237251	0	0	0	0	0	0	0	0	0	0	0	0
ENSG00000270797	0	0	0	0.453907	0	0	0.268298	0	0	0	0	0.35654
ENSG00000203446	0	0	0.0310378	0	0.0333151	0	0	0	0	0	0	0
ENSG00000232756	0	0	0	0	0	0.0278876	0.0986561	0.0219321	0.0189765	0	0	0
ENSG00000226522	0	0	0.351233	0	0.188502	0.614241	0	0.322044	0.557291	0	0	0
ENSG00000248751	0.0228599	0	0.10689	0	0	0	0	0	0	0	0	0
ENSG00000228532	3.10219	2.92463	4.19894	2.48598	3.4827	5.78552	4.25085	1.75	3.634	6.10089	6.44772	2.51064
ENSG00000270431	0	0	0	0	0	0	0	0	0	0	0	0.194372
ENSG00000224314	0	0	0	0	0	0	0	0	0	0	0	0
ENSG00000238066	0	0	0	0	0	0	0	0	0	0	0	0
ENSG00000214125	0	0.102919	0	0	0	0	0.132969	0	0	0	0	0
ENSG00000235573	0	0	0	0	0	0	0	0	0	0	0	0
ENSG00000273387	0.100048	0	0.233906	0	0.167379	0.0909018	0	0.0357446	0.092783	0.160792	0	0.0854685
ENSG00000278920	0.00844821	0	0.00658377	0.00306265	0.00353342	0	0	0	0	0.00678875	0	0
ENSG00000223831	0	0	0	0	0	0	0	0	0	0	0.497174	1.20995
ENSG00000226671	0	0	0	0	0	0	0	0	0	0	0	0
ENSG00000237896	0	0	0	0	0	0	0	0	0	0	0	0
ENSG00000231255	0	0	0	0	0	0	0	0.374721	0	0	0	0
ENSG00000233073	0	0	0.0594891	0	0	0	0	0	0.0471948	0	0	0
ENSG00000235581	0	0	0	0	0	0	0	0	0	0	0	0
ENSG00000228421	0	0	0	0	0	0	0.154226	0	0	0	0	0
ENSG00000224280	0	0	0.0554112	0	0	0	0	0	0	0	0.0623973	0
ENSG00000272361	0.157004	0.234361	0.458831	1.19526	0.0984992	0.213976	0.151394	1.09382	0.509609	0.378493	0.413343	0.201186
ENSG00000272537	0.494976	0	0	0	0	0	0	0	0	0	0	0.317133
ENSG00000213875	0	0	0	0	0	0	0	0	0	0	0	0
ENSG00000224330	0	0	0	0	0	0	0	0	0	0	0	0
ENSG00000224448	0.804571	0.266886	0.209004	0.388898	0.560846	0.243672	1.46544	0.479087	0.33162	0	0	0.229108
ENSG00000272647	0	0.0845675	0	0.0616146	0	0.231635	0	0	0	0.204865	0	0.0725967
ENSG00000273138	0	0	0	0	0	0	0	0	0	0	0	0
ENSG00000233872	0	0	0	0	0	0	0	0	0	0	0	0
ENSG00000230477	0	0	0	0	0	0	0	0	0	0	0	0
ENSG00000270462	0.113581	0.339087	0.132773	0.247054	0.427544	0.619186	0.43809	0.121739	0.105333	0	0	0
ENSG00000270696	2.34171	1.92855	1.44735	1.66857	1.92505	2.01758	2.02444	1.99061	2.04686	2.23862	2.79906	2.51782
ENSG00000270996	0.104611	0	0.18343	0.227542	0	0	0	0.0560622	0.194029	0	0.206557	0
ENSG00000271452	0.403628	0.301249	0.117957	0.219486	0.379835	0.687616	1.07031	0.108154	0.561476	0.243259	0.265657	0.646516
ENSG00000183308	0	0	0	0	0	0	0	0	0	0	0	0.185782
ENSG00000226905	0	0	0	0	0	0	0	0	0	0	0	0
ENSG00000159239	0.00668601	0	0	0	0	0.0182243	0	0	0.012401	0.00805904	0	0
ENSG00000234521	0	0	0	0	0.0600825	0	0	0	0	0.0577182	0	0.0613598
ENSG00000272183	1.15927	1.51414	2.54089	2.12756	1.45457	0.0987454	0.908245	0.465947	1.67982	0.436666	0.381498	0.928433
ENSG00000227331	0	0.0877388	0.0687099	0.12785	0	0	0	0.252	0	0.283396	0	0
ENSG00000228586	0	0	0	0	0	0	0	0	0	0	0	0
ENSG00000231675	0	0	0	0	0	0	0	0	0	0	0	0
ENSG00000273055	1.12855	0.78614	0.70359	0.490945	0.377607	0.512686	0.217643	0.645119	0.418637	0.544121	0.198074	0.0964085
ENSG00000267052	0	0.039656	0.0310553	0.0866782	0.0333339	0	0	0	0	0.128089	0.0699414	0
ENSG00000279601	0	0	0	0	0	0	0	0	0.0699968	0	0	0
ENSG00000243004	0.165056	0.0547512	0.214384	0.359018	0.138068	0.249945	0.141474	0	0.238109	0.0663174	0.0724237	0.0705015
ENSG00000234715	0	0	0	0	0	0	0	0	0	0.0831989	0	0
ENSG00000273978	0	0	0	0	0	0	0	0	0	0	0	0
ENSG00000270764	0.257659	0.576913	0.903582	0.42033	0	0	0.248451	0	0	0.310571	0	0.330166
ENSG00000271482	0.904283	1.34983	0	0	0	0	0.523181	0.193846	0	0	0	0
ENSG00000272918	0.56868	1.32636	1.28799	1.12099	1.07031	0.968795	0.685448	0.666666	1.03829	0.57836	0.584827	0.250494
ENSG00000272219	0.0264321	0	0.0617964	0	0	0.10807	0	0.0849914	0.0490253	0	0.0347938	0.0677406
ENSG00000224046	0.211814	0	0.123802	0.230361	0	0.144337	0.204245	0.737837	0.147324	0.382968	0.27882	0.203565
ENSG00000213549	0	0	0	0.681869	0.472008	0.683582	0.241826	0	0	0.151145	0.330123	0.803404
ENSG00000224273	0.885935	0.203452	0.398318	1.33409	0.769579	0.557268	0.262854	0.0730434	0	1.39645	0.448537	1.04792
ENSG00000228829	0	0	0	0	0	0	0	0	0	0	0	0
ENSG00000230882	0.672714	0.602498	0.534738	1.09743	1.36741	1.68695	0.882198	0.562403	0.548999	2.70828	1.82418	2.05161
ENSG00000226816	0	0	0	0	0	0	0	0.0446214	0	0	0	0
ENSG00000285926	0	0	0	0	0	0	0	0	0	0	0	0
ENSG00000233834	0.260947	0.701131	0.244031	0.227037	0	0	0.301947	0.223751	0.145199	0	0	0
ENSG00000271330	0	0	0	0	0	0	0	0	0	0	0	0
ENSG00000261535	0	0	0	0	0.147318	0	0	0.125843	0	0	0	0
ENSG00000279724	0	0	0.241087	0	0.776329	0	0.99435	0	0	0.248593	0	0
ENSG00000280004	0	0.641014	0	0	0	0	0.621128	0	0.59737	0	0.28264	0
ENSG00000280404	0	0	0	0	0	0.300872	0	0	0	0	0.290602	0.565777
ENSG00000278586	0	0.256172	0	0.186643	0	0	0	0	0.318307	0	0	0
ENSG00000274080	0	0	0	0	0	0	0	0	0	0	0	0
ENSG00000231418	0	0	0	0	0	0	0	0	0	0	0	0
ENSG00000229893	0.0790298	0	0.0923831	0.1719	0	0.0538536	0	0.0847058	0	0	0	0
ENSG00000229949	0.127779	0.381473	0	0	0	0	0	0	0	0.462059	0	0.163737
ENSG00000259294	0	0	0	0	0	0	0	0	0	0.182248	0.0995147	0
ENSG00000226624	0	0	0.270334	0.0838363	0	0	0	0	0	0.27875	0	0
ENSG00000285960	0.0340991	0	0	0	0	0.185891	0	0	0	0	0	0
ENSG00000219039	0	0	0	0	0	0	0	0	0	0.118328	0	0
ENSG00000223374	3.40436	2.69966	3.97958	5.09087	3.73762	4.78469	3.69304	3.42081	2.86116	2.56467	2.80082	3.4081
ENSG00000224232	0	0	0	0.0754279	0.0870222	0	0	0.148672	0.192956	0	0	0
ENSG00000225286	0	0	0	0	0	0	0	0	0	0	0	0
ENSG00000283517	0	0	0	0	0	0	0	0	0	0	0.0880485	0
ENSG00000248431	0	0	0	0	0	0	0	0	0	0	0	0
ENSG00000226874	2.23327	1.48161	3.62585	2.29388	1.08973	5.41094	1.55528	1.19683	1.95603	1.34595	0.489959	0.794925
ENSG00000244480	2.22792	4.13185	2.88059	3.3041	2.58368	2.71433	1.98556	2.31557	1.90961	0.162754	0.133305	0.173023
ENSG00000263683	0	0	0	0	0	0	0	0	0	0	0	0
ENSG00000264520	4.08893	3.81473	6.12414	4.16903	2.56526	3.65707	2.58747	1.64348	2.2515	1.38618	1.17741	0.654949
ENSG00000281039	0	0	0	0	0	0	0	0	0	0	0	0
ENSG00000278819	0.164128	0	0.19186	0	0	0.111843	0	0	0.152209	0.0989167	0	0
ENSG00000227658	0	0	0	0	0	0	0	0	0	0	0	0
ENSG00000229452	0	0	0	0	0	0	0	0	0	0	0	0
ENSG00000233517	0	0	0	0	0	0	0	0	0.0754464	0	0.10709	0
ENSG00000272568	0.00956524	0.0428342	0.0559072	0	0	0	0.129128	0.0820178	0.0887063	0.0345886	0.0125912	0.0612849
ENSG00000223561	0	0	0	0.0516915	0	0	0	0.0339622	0	0	0	0
ENSG00000239622	0	0	0	0	0	0	0	0	0	0	0	0
ENSG00000268153	0	0	0	0	0	0	0	0	0	0	0.0674639	0
ENSG00000269519	0	0	0	0	0	0	0	0	0	0	0	0
ENSG00000251243	0	0	0	0	0	0	0	0	0	0	0	0.136944
ENSG00000267405	0	0	0	0	0	0	0	0	0	0	0	0
ENSG00000267505	0	0	0	0	0	0	0.0806804	0	0	0	0	0
ENSG00000271101	0	0	0	0	0	0	0	0	0	0	0	0
ENSG00000271500	0.0950434	0.17734	0.0277756	0.18089	0.208695	0.0323829	0.0458235	0.101869	0.0661061	0	0.12511	0.121789
ENSG00000270794	0	0	0	0	0	0	0	0	0	0	0	0
ENSG00000275212	0	0	0	0	0	0	0	0	0	0	0	0
ENSG00000229497	0.151686	0	0	0	0	0	0	0	0	0	0	0
ENSG00000271421	0	0	0	0	0	0	0	0	0	0	0	0
ENSG00000269694	0	0	0	0	0	0	0	0	0	0	0	0
ENSG00000230258	0	0	0	0	0	0	0	0	0	0.103053	0	0.273888
ENSG00000263684	0	0	0	0	0	0	0	0	0	0	0	0
ENSG00000236352	0	0	0	0	0	0	0	0	0	0	0	0
ENSG00000231595	1.16257	1.23302	1.68087	0.998181	0.921291	0.958993	1.15052	1.4756	1.10651	0.626901	0.644353	1.05849
ENSG00000262786	0	0	0	0	0	0	0.0240543	0	0	0	0	0
ENSG00000266378	0.373545	0.327996	0.308231	0.669123	0.137853	0.35936	0.31782	0.282616	0.285286	0	0.0289244	0.0281567
ENSG00000258443	0.150553	0.374552	0	0	0.062968	0	0.387128	0	0.27924	0.12098	0	0
ENSG00000258603	0	0	0	0	0.0642013	0	0	0	0	0	0	0
ENSG00000258695	0	0	0	0.0985359	0	0	0.0873649	0	0.168046	0	0	0
ENSG00000279026	0.0634014	0.315465	0.0494094	0.0919373	0.132587	0.144013	0.122272	0.113258	0.117595	0.0254738	0.139097	0.108324
ENSG00000213209	0	0	0	0	0	0	0	0	0	0	0	0
ENSG00000213210	0	0	0	0	0	0	0	0	0	0	0	0
ENSG00000270200	0	0	0	0	0	0	0	0	0	0	0	0
ENSG00000273314	0.427868	0.255472	0.475155	0.721267	0.483175	0.466503	0.660125	0.664967	0.654715	1.08304	0.732189	0.932065
ENSG00000258930	0.659968	0.738853	0.96435	0	0.207021	0.89945	0.159096	0	0	0	0.434373	0
ENSG00000285412	0	0	0	0	0.103329	0	0	0	0	0	0	0
ENSG00000235035	0	0	0	0	0	0	0	0	0	0	0	0
ENSG00000225521	0.0841193	0	0	0.18297	0	0.458574	0	0.450804	0	0	0	0.215582
ENSG00000235861	0.644147	0.961521	0.50199	0	0	0.585258	0	0	0.398247	0	0.28264	0
ENSG00000263648	0	0.207053	0	0.150856	0	0	0.133753	0	0	0.334391	0	0
ENSG00000265400	0	0.0977591	0	0	0	0	0	0	0	0	0	0
ENSG00000271184	0	0	0	0	0	0	0	0	0	0	0	0
ENSG00000280125	0	0	0	0	0	0	0	0	0	0	0.054249	0
ENSG00000280415	0	0	0	0	0	0	0	0	0	0	0	0
ENSG00000268030	2.02097	2.59577	2.06027	1.84012	2.65372	2.53012	1.58619	2.09055	1.65628	0.991391	1.57761	1.38518
ENSG00000268983	0	0	0	0	0	0	0	0	0	0	0	0
ENSG00000256210	0	0	0	0	0	0	0	0	0	0	0	0
ENSG00000267073	0	0	0	0	0	0	0	0	0	0	0	0
ENSG00000273734	0	0	0	0	0	0	0	0	0	0	0	0
ENSG00000268205	1.96572	1.89572	2.32368	2.20991	2.5496	2.46831	2.75803	1.98854	1.91515	3.47423	3.48886	3.31135
ENSG00000268678	0.0449978	0.671685	0.105202	0.587255	0.169381	0.0613261	0.130169	0.241148	0.12519	0.0542385	0.118465	0.0576606
ENSG00000268713	0.95064	0.861551	0.952513	0.886183	0.3834	0.555256	0.752978	0.655017	0.69269	0.572931	1.11729	0.478562
ENSG00000268723	0	0	0	0	0.3324	0.180523	0	0	0	0	0	0
ENSG00000279541	0.881464	1.31577	0.911509	1.29049	1.40377	1.61716	1.34033	0.835759	1.0061	0.939887	1.02643	1.30329
ENSG00000266944	0	0.387796	0	0.706356	0	0.177033	0	0.278453	0	0	0	0
ENSG00000267139	0	0	0	0	0	0	0	0	0	0	0	0
ENSG00000267551	1.60189	0.847499	1.13776	1.54369	1.24668	1.1054	1.74018	1.10841	1.29752	1.56424	1.70827	1.14327
ENSG00000280168	0	0	0	0	0	0	0	0	0	0	0	0
ENSG00000263707	0	0	0	0	0	0	0	0	0	0	0	0
ENSG00000277621	0	0	0	0.131129	0	0	0	0	0	0	0	0
ENSG00000251393	0	0	0	0	0	0	0	0	0	0	0	0
ENSG00000284930	0	0.0497104	0.155717	0.362182	0.125356	0.13616	0.0963365	0.035694	0.0926516	0	0	0
ENSG00000285006	0	0	0	0	0	0	0	0	0	0	0	0
ENSG00000225606	0	0	0	0	0.0647651	0	0.0995442	0	0	0	0	0
ENSG00000266469	14.1615	18.4456	16.1069	17.3639	19.4155	18.6296	17.557	15.5888	18.2038	26.8238	20.8726	23.0511
ENSG00000264067	0	0	0	0	0	0	0	0	0	0	0	0
ENSG00000273388	0	0	0	0	0	0	0	0	0	0	0	0
ENSG00000285555	0	0.0908034	0	0	0	0	0	0	0	0	0	0
ENSG00000256835	0	0	0	0	0	0	0	0	0	1.00853	0	0
ENSG00000274923	0.224989	0	0	0	0	0	0	0	0	0	0	0
ENSG00000227511	0	0	0	0	0	0	0	0	0	0	0	0
ENSG00000232644	0	0	0	0	0	0	0	0	0	0	0	0
ENSG00000237171	0	0	0	0	0	0	0	0	0	0	0	0
ENSG00000236325	0	0	0	0	0	0	0.121561	0	0	0	0	0
ENSG00000273244	0	0	0	0	0	0	0	0	0	0	0	0
ENSG00000273098	0	0	0	0	0	0	0	0	0	0	0	0
ENSG00000233852	1.27716	1.38649	1.22151	0.883904	0.728408	1.10766	1.56739	1.12	0.969067	0.139949	0.917009	0
ENSG00000265494	0.0237249	0	0.0554671	0.0516046	0.0297684	0.0970017	0	0.178002	0	0	0	0
ENSG00000266744	1.28829	1.3736	1.50597	1.30102	1.27008	1.12871	1.33099	0.19726	0.938724	0	0.121131	0.825415
ENSG00000267283	0.0502917	0.375353	0.235157	0.218781	0.189308	0.0685409	0.193978	0.107807	0.0932792	0.303098	0	0
ENSG00000260725	0.0299508	0.0894154	0.350114	0.19544	0	0.204095	0.057761	0.160509	0.0833274	0	0	0
ENSG00000214970	0	0	0	0	0	0	0	0	0	0	0	0
ENSG00000272736	0	0	0	0	0	0	0	0	0	0	0	0
ENSG00000233002	0	0	0	0	0	0	0	0	0	0.0358276	0	0
ENSG00000233193	0	0	0	0	0	0	0	0	0	0	0	0
ENSG00000251537	0.0511673	0	0.0299064	0.0185492	0	0.116224	0.0411157	0.0639825	0.102812	0.0102792	0.0112256	0
ENSG00000255104	0	0	0	0	0	0	0	0	0	0	0	0
ENSG00000266261	0.247055	0.122927	0.288798	0.268687	0	0	0.158817	0	0.0763713	0	0	0
ENSG00000267227	0	0	0	0	0	0	0	0	0	0	0	0
ENSG00000226744	2.29379	3.42395	4.02204	1.24732	0.959366	3.64716	0	2.04878	2.48176	0.460807	0	0
ENSG00000248015	0.0526718	0.0393117	0.123143	0.0429629	0.0330445	0.0179462	0.0507895	0.0564547	0.0488468	0	0.0173336	0
ENSG00000267755	0	0	0	0	0	0	0	0	0	0	0	0
ENSG00000280486	0.516355	0.513844	0.402401	0.449255	0.475118	0.140745	0.165968	0.221376	0.0638477	0.414929	0.226567	0.0882215
ENSG00000267372	0	0	0	0	0	0	0	0	0	0.0457829	0	0
ENSG00000265100	0.215371	0.589391	0.923126	0.429421	0.180156	0.538125	0.242287	0.230839	0.23302	0.2596	0.378004	0.137989
ENSG00000267731	1.61092	0.889712	1.77012	1.05118	1.21277	0.636686	0.916478	0.414388	0.836604	0.0388347	0.0636157	0.0619273
ENSG00000274561	0.738025	1.57379	0.862725	0.114664	0.396868	0.43107	2.23662	1.69506	1.46664	0.762501	0	0.405305
ENSG00000274712	3.98696	4.55104	4.63321	5.63689	4.94373	5.33782	3.00775	3.61975	3.1537	4.77745	4.1677	4.50788
ENSG00000277476	0.189122	0.410624	0.241176	0.0186984	0	0	0.381307	0.221133	0.318889	0.207237	0.181055	0.0881247
ENSG00000278730	1.14297	1.17746	1.01618	0.280124	0.222188	0.263276	1.56781	1.84621	1.37348	0.950799	0.339052	0.701362
ENSG00000278740	2.05107	1.47413	2.22003	2.31329	1.1438	0.517656	0.73251	1.22132	0.845389	0	0	0.0973429
ENSG00000267056	0	0	0	0	0	0	0	0	0	0	0	0
ENSG00000267218	0	0	0	0	0	0	0	0	0	0	0	0
ENSG00000279717	0	0	0	0	0	0	0	0	0	0	0	0
ENSG00000268565	0	0	0	0	0	0	0	0	0	0	0	0
ENSG00000263252	0	0	0	0	0	0	0	0	0	0	0	0
ENSG00000203593	0	0.111591	0	0.162608	0.0938013	0	0	0	0.415975	0	0	0
ENSG00000256706	0	0.222829	0	0.16235	0	0	0	0	0	0	0	0
ENSG00000285627	0.0406536	0	0.0316818	0.0147378	0.0510095	0.110811	0.117603	0.0290489	0.125671	0.130673	0.0178381	0
ENSG00000278255	0	0	0	0	0	0	0	0	0	0	0	0
ENSG00000236160	0	0	0	0	0	0	0	0	0	0	0	0
ENSG00000248493	0	0	0	0	0	0	0	0	0	0	0	0
ENSG00000250994	0	0	0	0	0	0	0	0	0	0	0	0.168782
ENSG00000280420	0	0	0.22714	0	0	0.132409	0.187365	0	0	0	0.127889	0
ENSG00000266906	0	0	0	0	0	0	0	0	0	0	0	0
ENSG00000267623	0	0	0	0	0	0	0	0	0	0	0	0
ENSG00000227274	0	0	0	0	0	0	0	0	0	0	0	0
ENSG00000265489	0	0	0	0	0	0	0	0	0	0	0	0
ENSG00000255513	0	0	0	0	0	0	0	0	0	0	0	0
ENSG00000277602	0	0	0.45428	1.26794	0.487612	0	0	1.66611	0	0.234212	0.255777	0
ENSG00000270512	0	0.153928	0	0	0	0	0	0	0	0.74578	0	0
ENSG00000267159	0.143362	0.427994	0.167585	0.155915	0	0	0.552956	0	0.398854	0	0.188714	0
ENSG00000267243	0.185129	0	0.0432818	0	0	0	0	0	0.206022	0	0	0
ENSG00000275024	0	0	0	0	0	0	0	0	0	0	0	0
ENSG00000268938	0.935111	0.598219	0.624636	1.01699	1.0057	1.09237	0.257627	1.28863	0.495546	0	0.175847	0.17118
ENSG00000269191	0.641219	0.31905	1.3742	0.929821	0.670466	0.873897	1.33966	1.03091	0.495546	0.772899	0.984743	0.273888
ENSG00000275162	0.689483	0.617517	0.967178	0.149971	1.03814	0.751739	0.930782	1.1824	0	1.1635	0	1.06021
ENSG00000227606	0	0	0	0	0	0	0	0	0	0	0	0
ENSG00000231412	0	0	0	0	0.196017	0	0	0	0	0	0	0
ENSG00000272396	0	0	0	0.557082	0	0	0	0	0	0	0	0
ENSG00000276445	0.402592	0.24038	0.376493	0.175137	0.303087	0	0.388205	0	0	0	0	0.206354
ENSG00000266893	0	0	0	0	0	0	0	0	0	0	0	0
ENSG00000283403	0.226579	0.202929	0.0882877	0.0821396	0.0379062	0.0617595	0.145655	0.0971409	0.0700418	0	0	0
ENSG00000241185	0.51725	0.0701911	0.109936	0.0511401	0.236004	0	0.181369	0	0.130824	0.0566793	0.309491	0
ENSG00000266368	0	0.454802	0.237442	0.220908	0	0.415243	0.489658	0.326565	0.470929	0	0	0
ENSG00000264050	0	0	0	0	0	0	0	0	0	0	0	0
ENSG00000285734	0	0	0	0	0	0	0	0	0	0	0	0
ENSG00000259079	0.47378	1.94484	0.969208	1.03053	1.63479	0.807126	0.571063	1.39647	0.219688	1.57046	0.311829	0
ENSG00000259146	0.19331	0.288555	0.16948	0.0525592	0.181915	0.395185	0.372805	0.362589	0.358545	0.116504	0.0636157	0.123855
ENSG00000259005	0.558844	0.595849	0.559945	1.21556	0.400686	0.544022	0.461892	0.342275	0.296149	0	0.10509	0
ENSG00000270000	0.109101	1.30285	0.382607	0.711928	0.41068	1.78429	0.210405	0	0.202357	0	0.143615	0
ENSG00000258891	0.178432	0.0710256	0.0834322	0.116433	0.0597025	0.0648477	0.0802926	0.191247	0.0661897	0.100368	0.234878	0
ENSG00000279461	0	0	0	0	1.57336	0	2.41826	0	0	0.755723	0.825308	0.803404
ENSG00000222012	0	0	0.0159051	0	0.0170721	0	0	0	0	0.0164002	0	0.03487
ENSG00000233423	0	0	0	0	0	0	0	0	0	0	0	0
ENSG00000243018	0	0	0	0	0	0	0	0	0	0	0.573131	0
ENSG00000225647	0	0	0	0	0	0	0	0	0	0	0	0
ENSG00000285931	0.092021	0.27472	0.215139	0.200157	0.115462	0	0.35493	0	0.0853386	0.221837	0	0
ENSG00000267224	0	0	0	0	0	0	0	0	0	0	0	0
ENSG00000267421	0	0	0	0	0	0.0579962	0	0.0456108	0.0394643	0	0	0
ENSG00000269696	0.321916	0	0.215033	0.0750222	0.0577027	0.219365	0.28824	0.147873	0.0852968	0.055432	0.15134	0.0294647
ENSG00000279599	0	0	0	0	0	0	0	0	0	0	0	0
ENSG00000269460	0.650833	0	0.1902	0	0	0	0	0	0	0	0	0
ENSG00000230190	0	0	0	0	0	0	0	0	0	0	0	0
ENSG00000270634	0	0	0	0	0	0	0	0	0	0	0	0
ENSG00000258559	1.13515	1.43771	1.32695	1.87052	2.20121	0.984493	1.06142	1.36415	1.56313	0.621938	1.22257	1.49867
ENSG00000258653	0.114534	0	0.0297526	0.0276807	0.0319356	0	0.0122713	0	0.0236038	0	0.0670074	0.0489217
ENSG00000259065	2.1871	2.3465	1.7577	2.30428	1.28636	1.49037	2.30666	2.27093	1.52121	1.15336	1.79936	0.875804
ENSG00000270140	1.52506	0.379411	0.148562	0	0	0.34641	0.245094	0.272432	0.471438	0	0	0.325704
ENSG00000270576	0	0	0	0	0	0	0	0	0	0	0	0
ENSG00000273711	0.0220041	0	0	0	0	0	0.0212178	0	0.0408124	0	0	0
ENSG00000213296	0	0	0	0	0	0	0	0	0	0	0	0
ENSG00000250614	0	0	0.364026	0	0.26049	0	0.300281	0	0	0	0	0
ENSG00000268536	0	0	0.526009	0.856414	0.423452	0	0.216949	0	0.208651	0.271193	0.296163	0
ENSG00000269604	0	0	0	0	0	0	0	0	0	0	0	0
ENSG00000283269	0	0	0	0	0	0	0	0	0	0	0	0
ENSG00000234208	0.325417	0.485751	0	0	0	0	0	0	0	0	0	0
ENSG00000253183	0	0	0	0	0	0	0	0	0	0	0	0
ENSG00000230825	0	0.056743	0	0.248052	0	0.103615	0.0366551	0	0.035253	0.0916399	0.100078	0.292265
ENSG00000244167	0	0.37636	0.442101	0.137105	0	0	0.121561	0	0	0	0.331893	0.161542
ENSG00000224903	0.316865	0.189194	0.592646	0.68922	0.159032	0.345476	0.427758	0.679244	0.235084	0.611097	0.417103	0
ENSG00000234450	0	0.162104	0.253893	0.35432	0.272522	0.296008	0.31415	0.116397	0.402845	0.130899	0.142952	0
ENSG00000232006	0	0	0	0	0.0130533	0.0567131	0.0100315	0	0.0289434	0	0	0.0533233
ENSG00000237581	0	0	0	0	0	0	0	0	0	0	0	0
ENSG00000279809	0	0	0	0	0	0	0	0	0	0	0	0
ENSG00000228937	0	0	0	0	0	0	0	0	0	0	0	0
ENSG00000235852	1.17685	1.29842	1.37569	1.50249	1.99024	2.09203	0.740082	2.30337	0.90158	0.801774	0.606184	1.37689
ENSG00000264491	0	0	0.358487	0	0	0.278634	0	0	0	0	0	0.13099
ENSG00000265664	0	0	0	0	0	0	0	0	0	0	0	0
ENSG00000266897	1.08236	1.79517	2.38991	1.43873	1.81077	2.78634	2.08737	4.1248	2.34212	2.46432	2.2163	1.07874
ENSG00000285541	0	0	0	0	0	0	0	0	0	0	0	0
ENSG00000264990	0	0	0	0	0	0	0	0	0	0	0	0
ENSG00000225974	0	0	0	0	0	0	0	0	0	0	0	0
ENSG00000237070	0	0	0	0	0	0	0	0	0	0	0	0
ENSG00000284638	1.04919	0	0	0	0	0	0	0	0.176909	0	0	0
ENSG00000264174	0	0	0	0	0	0.290419	0.068493	0	0	0	0	0
ENSG00000267036	0	0	0	0	0	0	0	0	0	0	0	0
ENSG00000273609	0	0	0	0.460722	0	0	0	0	0	0	0	0
ENSG00000280247	0.276604	0	0.16167	0.150412	0	0.314146	0.13336	0.0988234	0.171012	0.0555679	0.0606844	0
ENSG00000267320	0.936383	0.607715	0.523504	0.132832	0.204333	0	0.196287	0.130909	0.151023	0	0	0
ENSG00000240449	0.570466	0.364945	0.57159	0.531787	0.102255	0.111067	0.942995	0.262045	0.226731	0.392924	0.858206	0.313286
ENSG00000261305	1.52761	1.49254	1.49352	1.51034	1.63795	1.17345	1.55337	0.863318	1.85456	0.23435	0.255928	0.213545
ENSG00000216917	0	0	0	0	0	0	0	0	0	0	0	0
ENSG00000226509	0	0	0	0.31568	0	0	0	0	0	0	0	0
ENSG00000261757	0	0	0	0	0	0	0	0	0	0	0	0
ENSG00000279584	0.0913062	0	0.213468	0.397205	0.114565	0	0.26413	0.48932	0.0846757	0	0.120191	0
ENSG00000267223	0	0	0	0	0	0.152585	0	0.12	0	0.134951	0	0
ENSG00000260107	0	0	0	0	0	0	0	0	0	0	0	0
ENSG00000261790	0	0	0	0	0	0	0	0	0	0	0	0
ENSG00000278901	0	0	0	0	0	0	0	0	0	0	0	0
ENSG00000278907	0	0	0	0	0	0	0	0	0	0	0	0
ENSG00000278915	0	0	0	0	0	0	0	0	0	0	0	0
ENSG00000278946	0	0	0	0	0	0	0	0	0	0	0	0
ENSG00000279726	0	0	0	0	0	0	0	0	0	0	0	0
ENSG00000269296	0.0257447	0	0	0	0	0	0	0	0.0119376	0.0620632	0	0
ENSG00000269749	0	0	0	0	0	0.139015	0.0983565	0	0	0.491794	0	0
ENSG00000267423	0	0	0	0	0	0	0	0	0	0	0	0
ENSG00000272070	0.0746866	0	0.0174612	0.0974717	0.0749695	0.0610729	0.0576142	0.112071	0	0.0180048	0.0196627	0.0574224
ENSG00000279855	0	0	0	0	0	0	0	0	0	0	0	0
ENSG00000280026	0	0	0	0	0	0	0	0	0	0	0	0
ENSG00000283525	0	0	0	0	0	0	0	0	0	0	0	0
ENSG00000266963	0	0	0	0	0	0	0	0	0	0	0	0
ENSG00000257639	0	0.121859	0	0	0	0.11126	0	0	0	0	0	0
ENSG00000261596	0.624698	1.52589	0.995796	2.22348	1.14012	0.773983	1.25951	1.58261	2.58067	1.09525	1.04659	0.436632
ENSG00000271609	0	0	0	0	0	0	0	0	0	0	0	0
ENSG00000273956	0	0	0	0	0	0	0	0	0	0	0	0
ENSG00000261886	0	0	0	0	0	0	0	0.255189	0.552	0	0	0
ENSG00000262633	0	0	0	0	0	0	0	0	0	0	0	0
ENSG00000250413	0	0	0	0	0	0	0	0	0	0	0	0
ENSG00000261490	2.03631	1.97975	2.63094	2.11263	2.90803	2.92129	2.1444	2.74256	2.14934	2.09923	1.60477	1.32184
ENSG00000226329	0.224376	0.57416	0.337227	0.488045	0.36197	0.480534	0.309082	0.309202	0.237808	0.270453	0.421937	0.205369
ENSG00000278860	0	0	0	0	0	0	0	0	0	0	0	0
ENSG00000204990	0.0653547	0	0	0	0	0	0	0	0	0	0	0
ENSG00000261629	0	0	0	0	0	0	0	0	0	0	0	0
ENSG00000285841	0	0	0	0	0	0	0	0	0	0	0	0
ENSG00000262966	0	0	0	0	0	0	0	0	0.00768829	0	0	0
ENSG00000263708	0.181555	0	0.212231	0	0	0.742306	0	0	0.336741	0	0	0
ENSG00000273816	0	2.11783	0.710792	0	1.27157	1.38116	0	0	0	0	0.266802	0
ENSG00000262050	0.106146	0.31689	0.744487	0.577202	0.399556	0	0	0	0.196876	0.767665	0.419175	0
ENSG00000272770	0	0	0	0	0	0	0	0	0	0	0	0
ENSG00000272911	0	0.694961	0.362825	0.675117	0.194723	0	0.29929	1.16435	0.287842	1.68354	0.204284	0.596587
ENSG00000277200	0	0	0	0	0	0	0	0	0	0	0.0196689	0
ENSG00000266202	0	0.120603	0	0	0	0	0	0	0	0	0	0
ENSG00000266527	0	0	0	0	0.0260375	0	0.0200099	0	0	0	0	0
ENSG00000249631	0	0	0	0.0253671	0	0.0953657	0	0.025	0.021631	0	0	0
ENSG00000267318	0	0	0	0	0	0	0	0	0	0.471345	0	0
ENSG00000267526	0.0324967	0.145524	0.189938	0.141369	0.285423	0.0885774	0.0313354	0.0696613	0.421916	0.117511	0.299438	0
ENSG00000274378	0	0	0	0	0.141829	0	0	0	0	0	0	0
ENSG00000275860	0	0	0	0	0	0	0	0	0	0	0	0
ENSG00000230971	0	0	0	0	0	0	0	0	0	0	0	0
ENSG00000237377	0	0	0	0	0	0	0	0	0	0	0	0
ENSG00000265445	0	0	0	0	0	0	0	0	0	0	0	0
ENSG00000266667	0.0874028	0	0.102171	0.095056	0	0.119119	0	0.18736	0	0	0	0
ENSG00000279567	0	0	0	0	0	0	0	0	0	0	0	0
ENSG00000279660	0	0	0	0	0	0	0	0	0	0	0	0
ENSG00000230607	0	0	0	0	0	0	0	0	0	0	0	0
ENSG00000262681	0	0	0	0	0	0	0	0	0	0	0	0
ENSG00000264785	0	0	0	0	0	0	0	0	0	0	0	0
ENSG00000264727	0	0	0	0	0	0	0	0	0	0	0	0
ENSG00000258472	1.31512	1.67952	1.21278	1.68454	1.90681	1.67284	1.84582	2.00472	1.6126	2.02552	1.61574	1.64775
ENSG00000264044	0.124152	0.0926615	0.0725649	0.168779	0.155778	0.0846017	0.359147	0.36594	0.172705	0.0748241	0.0408568	0.0397725
ENSG00000264608	2.25873	3.06511	2.16031	2.34485	3.47823	0.559701	2.97002	2.64104	2.57078	1.85631	3.10842	2.49967
ENSG00000265168	0	0	0.184456	0	0	0	0	0	0	0	0	0
ENSG00000265287	0	0	0	0	0	0	0	0	0	0	0	0
ENSG00000225681	0	0	0	0	0	0	0	0	0	0	0	0
ENSG00000261033	0	0	0	0	0	0	0	0	0	0	0	0
ENSG00000266126	0.256955	0.767115	0.450557	0.97809	0.483615	0.700391	0.619431	0.413114	0	0	0.169121	0.82316
ENSG00000262185	0.0814246	0.2127	0.142774	0.132832	0.102166	0.0554855	0.117772	0.130909	0.0566338	0.41712	0.0267957	0.156507
ENSG00000263159	0	0	0	0	0	0	0	0	0.714885	0	0	0.987792
ENSG00000226040	0	0	0	0	0	0	0	0	0	0	0	0
ENSG00000250347	0	0	0	0.122053	0	0.305899	0	0	0	0	0	0
ENSG00000254099	0.273388	1.02022	0.639162	1.6353	0	0.558888	0.527237	0.293023	1.26767	0.164765	0.719746	0.875804
ENSG00000271871	0.393084	0.880139	0.287189	0.26719	0.246608	0.736618	0.521177	0.579309	0.227837	0.59226	0.517435	0.251851
ENSG00000249418	0	0	0	0	0	0	0	0	0	0	0	0
ENSG00000266934	0.035382	0.10563	0.289523	0.0769603	0.133185	0.144663	0.136471	0.151693	0.0328126	0.042648	0	0.0453388
ENSG00000267131	0	0	0.233906	0	0	0	0	0.107234	0.092783	0	0	0
ENSG00000273982	0	0.357206	0	0.390383	0	0	0.115375	0	0	0	0	0
ENSG00000278925	0	0	0	0	0	0.207397	0	0	0	0	0	0
ENSG00000267044	0.0996244	0	0.46583	0	1.00002	0.407325	0.0960643	0.106779	0	0.360249	0	0
ENSG00000267630	0	0	0	0	0	0	0	0	0	0.0906868	0	0
ENSG00000268650	0.0387976	0.115827	0.0453531	0	0	0	0	0.0415841	0.107941	0	0	0
ENSG00000267471	0	0	0	0	0	0	0	0	0	0	0	0
ENSG00000232058	0	0	0	0	0	0	0	0	0	0	0	0
ENSG00000261198	0	0	0	0	0	0	0	0	0	0	0	0
ENSG00000266933	0.719171	0.495466	0.388009	0.360989	0.138826	0.980136	0.26672	0.29647	0.102607	0.0666815	0.0728213	0.354443
ENSG00000270802	0.162147	0.242038	0.568634	0	0.813807	0.220985	0.469059	0	0.451117	0.390891	0.426884	0.623331
ENSG00000273218	1.06326	0.674532	0.683603	0.635999	1.10064	0.796997	0.897107	0.9117	0.739537	0.416524	0.279924	0.272494
ENSG00000267148	0	0	0	0	0	0	0	0	0	0	0	0
ENSG00000266958	0	0	0.101792	0	0	0	0	0	0	0	0	0
ENSG00000267545	0	0	0.0999417	0.371928	0	0	0	0	0.0792873	0	0	0
ENSG00000268189	0.246063	0.69787	0.719099	0.669023	0.339619	0.704239	0.379633	0.685713	0.502028	0.207616	0.421076	0.504492
ENSG00000279203	1.26686	1.55733	1.48091	3.1608	1.77658	2.33593	1.22159	1.99683	0.345547	1.34737	0.588572	0.190983
ENSG00000266959	0	0	0	0	0	0	0	0	0	0	0	0.782536
ENSG00000267231	0	0	0	0	0	0	0	0	0	0	0	0
ENSG00000267436	0	0	0	0	0	0	0	0	0	0	0	0
ENSG00000279590	0	0	0	0	0	0	0.132969	0	0	0	0	0
ENSG00000267090	0	0	0	0	0	0	0	0	0	0	0	0
ENSG00000274447	0	0	0	0	0	0	0	0	0	0	0	0
ENSG00000279617	2.17195	1.62104	1.01557	1.8897	0.408783	1.77605	3.03679	1.51316	2.51778	0.654495	0.285904	0.834946
ENSG00000248188	0	0	0	0	0	0	0	0	0	0	0	0
ENSG00000235415	0	0	0.288546	0	0	0.168204	0.119009	0	0.114457	0.595058	0	0.632601
ENSG00000265702	0	0	0	0	0.0151596	0	0	0	0.0336136	0	0	0
ENSG00000235554	0.227383	0.067883	0.372123	0.148376	0	0.247914	0.0877028	0.438684	0.337393	0.0548155	0.119726	0.29137
ENSG00000249658	0	0	0	0	0	0	0	0	0	0	0	0
ENSG00000249982	0	0	0	0	0	0	0	0	0	0	0	0
ENSG00000226797	0	0	0	0	0	0	0	0	0	0	0	0
ENSG00000263501	0	0	0	0	0	0	0	0	0	0	0	0
ENSG00000263644	0	0	0.0930083	0	0	0	0	0	0	0	0	0
ENSG00000265282	0	0	0	0	0	0	0	0	0	0	0	0
ENSG00000265971	0	0	0	0	0	0	0.127725	0	0	0	0	0
ENSG00000271749	0	0	0	0	0	0	0	0	0	0	0	0
ENSG00000271919	0	0	0	0	0	0	0	0	0	0	0	0
ENSG00000261575	0	0	0	0	0	0	0	0	0	0	0	0.0893995
ENSG00000262539	0	0	0	0.0484282	0.167617	0.0606873	0	0	0	0.107347	0	0
ENSG00000280202	8.25738	6.78334	9.55542	7.35309	5.70193	7.55283	9.00435	9.29592	10.433	8.95111	10.1036	9.62238
ENSG00000256381	0.164415	0	0	0.0894058	0	0.112038	0.23781	0	0	0	0	0.105341
ENSG00000256748	0	0	0	0	0	0	0	0	0	0	0	0
ENSG00000256799	0.149042	0	0.435562	0.0810462	0.093504	0.101562	0	0.159746	0	0	0	0.0954917
ENSG00000272921	0	0	0	0	0	0	0	0	0	0	0	0
ENSG00000255639	0	0	0.0555091	0	0.0148955	0	0.0228944	0	0.0110093	0.0143093	0.0156269	0
ENSG00000256988	0	0	0.244846	0	0.394216	0	0	1.90824	0.582735	0.631172	0.551431	1.20779
ENSG00000261335	0.0821597	0.12264	0.0640279	0.297846	0.0343629	0.0373243	0.0264079	0	0.0253978	0.0330106	0	0.10528
ENSG00000267168	0	0	0	0	0	0	0	0	0	0	0	0
ENSG00000277382	0.32883	0	0.384391	0	0	0.224076	0	0.176224	0	0	0	0
ENSG00000223544	0	0	0	0	0	0	0	0	0	0	0	0
ENSG00000266538	2.67006	1.99281	2.08081	0.483976	1.48899	1.61731	2.57465	0.794951	1.37565	2.14559	2.34315	1.9008
ENSG00000279089	1.14154	1.0923	1.09491	0.970915	1.19361	1.1768	0.733832	0.909803	0.678618	0.388093	0.539417	0.26255
ENSG00000213942	0	0	0	0	0	0	0	0	0	0	0	0
ENSG00000256433	0	0	0	0	0	0	0	0	0	0	0	0
ENSG00000256913	0.263961	0.0844319	0.0661202	0.123032	0.0709716	0.205568	0	0	0.104911	0.0681787	0	0.144961
ENSG00000276718	4.94563	4.10131	4.40478	5.03718	3.64447	5.77735	4.7689	2.18764	3.78567	1.41935	2.8934	2.41424
ENSG00000258092	0	0	0	0	0	0	0	0	0	0	0	0
ENSG00000256862	0.184921	0.315465	0.154404	0.258574	0.165733	0.10801	0.127366	0.0283146	0.146993	0.28658	0.139097	0.101554
ENSG00000255775	0	0	0	0	0	0	0	0	0	0	0	0
ENSG00000267667	0.32883	0	0	1.78812	0.618892	0.224076	0	0.528671	0	0.594538	0	0
ENSG00000280272	0	0	0	0	0	0	0	0	0	0	0	0
ENSG00000280364	0	0	0	0	0	0	0	0	0	0	0	0
ENSG00000280398	0	0	0	0	0	0	0	0	0	0	0	0
ENSG00000205325	0	0	0	0	0	0	0	0	0	0	0	0
ENSG00000236908	0.0313067	0.116829	0.0365965	0	0	0	0	0	0	0	0	0
ENSG00000250770	0.0393101	0.0117357	0	0.00855043	0	0.0214298	0.0303243	0.02528	0	0	0.0103491	0.0302233
ENSG00000256125	0	0	0	0	0	0	0	0	0	0	0	0
ENSG00000235198	0	0	0	0	0	0	0	0	0	0	0	0
ENSG00000258114	0	0	0	0	0	0	0	0	0	0	0	0
ENSG00000267207	0	0	0	0	0.275063	0	0	0.587412	0	0	0	0
ENSG00000267449	0	0	0	0	0	0	0	0	0	0	0	0
ENSG00000264083	0	0	0	0.18167	0	0.455316	0.322148	0	0.0774565	0	0.219887	0
ENSG00000264373	0	0	0	0	0	0	0	1.68	0	0	0	0
ENSG00000265139	0	0	0	0	0	0	0	0	0	0	0	0
ENSG00000265794	0	0	0	0	0	0	0	0	0	0	0	0
ENSG00000266385	0.340744	0.127158	0.497898	0.463226	0.855087	0.696585	0.903562	0.365217	0.316	0.308039	0.448537	0
ENSG00000274341	2.53321	0.945334	1.85077	1.72189	0.993283	1.07889	1.06868	0.50909	1.0278	0.381678	0.625234	0.20288
ENSG00000278668	0.159941	0.119373	0.373932	0.86973	0.702393	0.435958	0.0771129	0.171428	0.296653	0.192787	0.210538	0
ENSG00000279762	0.0681686	0.122107	0.0159374	0.0889652	0.0513201	0.0929049	0.105172	0.0584516	0.0252873	0.0493006	0.16152	0.0174704
ENSG00000267137	0	0	0	0	0	0	0	0	0	0	0	0
ENSG00000255996	0	0	0	0	0	0	0	0	0	0	0	0
ENSG00000256654	0	0	0.00569321	0.00529675	0	0	0	0.0104402	0	0	0	0
ENSG00000285523	0	0	0	0	0	0	0	0	0	0	0	0
ENSG00000243507	0	0	0	0	0	0	0	0	0	0	0	0
ENSG00000256691	0	0	0	0	0	0	0	0	0	0	0	0
ENSG00000265425	0	0	0	0	0	0	0	0	0	0	0	0
ENSG00000278356	2.0624	2.7707	3.8574	1.57009	3.10532	1.82701	3.38079	3.42631	1.91263	0.74578	1.35741	0.660694
ENSG00000227081	172.232	175.891	156.497	181.497	167.054	171.147	152.03	157.722	144.847	105.134	108.989	94.0455
ENSG00000275850	0	0	0	0	0	0	0	0	0	0	0	0
ENSG00000279446	0	0	0	0	0	0	0	0	0	0	0	0
ENSG00000247011	0.320505	0.102519	0.18733	0.597548	0.201075	0.499208	0.198676	0.1963	0.106154	0.358729	0.210948	0.0586712
ENSG00000249870	0	0	0.993396	0	0.177714	0.193029	0	0	0.131349	0.512162	0	0.181492
ENSG00000251665	0	0	0	0	0	0	0	0	0	0	0	0.147084
ENSG00000262006	0.669022	0	0.223447	0.831547	0	0.521023	0.460796	0.204878	0.443171	0	0.251618	0
ENSG00000248702	0	0	0	0	0	0	0	0	0	0	0	0
ENSG00000262967	0	0	0	0	0	0	0	0	0	0	0	0
ENSG00000278963	0.393495	0.228423	0.281101	0.380401	0.603451	0.357522	0.421593	0.820082	0.486561	0.184451	0.40287	0.336152
ENSG00000285829	0	0	0.0871124	0.0810462	0	0	0.0239526	0	0	0	0	0.0954917
ENSG00000267059	0	0	0	0	0	0	0	0	0	0	0	0
ENSG00000279009	0	0	0	0	0	0	0	0	0	0	0	0
ENSG00000267469	0	0	0	0	0	0	0	0	0	0	0	0
ENSG00000263199	0	0	0	0	0	0	0	0	0	0	0	0
ENSG00000267138	2.79067	1.87454	0.16311	3.79378	3.15139	1.90166	2.69094	2.39287	1.55281	1.00913	0.551022	0.893995
ENSG00000267205	0.25372	0.757457	0.494316	0.459893	0.955053	0.576311	0.326204	0.271942	0	0	0.111328	0
ENSG00000278627	1.87514	0.968895	0.25292	0.156872	0.180985	0.688038	0.208631	0.386502	0.133767	0.347725	0.284807	0.277248
ENSG00000270324	0	0	0	0	0	0	0	0	0	0	0	0
ENSG00000272164	0	0	0	0	0	0	0	0	0	0	0	0.125271
ENSG00000283538	0.0157161	0.140757	0	0.0170923	0	0	0	0	0.0145749	0.0189436	0	0
ENSG00000266869	0	0	0	0	0	0	0	0	0	0	0	0
ENSG00000241456	0	0	0	0	0	0	0	0	0	0	0	0.106836
ENSG00000229403	0	0	0	0	0	0	0	0	0	0	0	0
ENSG00000285741	0	0	0	0	0	0	0	0	0	0	0	0
ENSG00000177418	0	0	0.115966	0	0	0	0	0	0	0	0	0
ENSG00000226824	0.852224	1.79593	2.22685	2.01726	1.69832	2.32294	2.46531	1.77313	1.85962	0.845959	1.91369	1.22052
ENSG00000229180	3.30523	2.89075	3.49366	3.18961	3.28854	3.48313	2.87738	2.3002	2.46944	1.52065	1.83838	1.78958
ENSG00000275400	0	0	0	0	0	0	0	0	0	0	0	0
ENSG00000231515	0	0	0	0	0	0	0	0	0	0	0	0
ENSG00000236795	0	0	0	0	0	0	0	0	0	0	0	0
ENSG00000271611	0	0	0	0	0	0	0	0	0	0	0	0
ENSG00000230746	0	0	0	0	0	0	0	0	0	0	0	0
ENSG00000244563	0	0	0	0	0	0	0	0	0	0	0	0
ENSG00000274010	0	0	0	0	0	0.0553418	0	0.478756	0	0.195783	0	0.0520339
ENSG00000234215	0	0	0	0	0	0	0	0	0	0	0	0
ENSG00000236531	0	0	0	0	0	0	0	0	0	0	0	0
ENSG00000226401	0	0	0	0	0	0	0	0	0	0	0	0
ENSG00000229591	1.46728	1.04296	0.490056	0.303953	0.526012	0.47612	1.07798	0.898661	0.842354	1.3475	0.459867	0.626727
ENSG00000203335	0	0	0	0	0	0	0.0183572	0	0	0	0	0
ENSG00000233363	0	0	0	0	0	0	0	0	0	0	0	0
ENSG00000270114	0	0	0	0	0	0	0	0	0	0	0	0
ENSG00000226636	0	0	0	0	0	0	0	0	0.023521	0	0	0
ENSG00000223419	0	0	0	0	0	0.16517	0	0.129897	0	0	0.159531	0
ENSG00000270577	0	0	0	0	0	0	0.350134	0.778377	0	0	0	0
ENSG00000273444	0.844719	0.840611	0.658299	0.306228	0	0	0.271511	0	0	0	0	0
ENSG00000224785	0.0260803	0	0.0304869	0.0283639	0	0	0	0	0	0.0314361	0.0343306	0
ENSG00000228953	0	0	0	1.42056	0	0	0	0	0	0	0	0
ENSG00000234286	0	0	1.53756	0	0	0	0.634159	0	0	0	0	0
ENSG00000272638	0	0	0	0	0	0	0	0	0	0	0	0
ENSG00000231357	0	0.174605	0	0.381643	0.146769	0	0	0	0.325433	0.140993	0	0
ENSG00000264324	0.0371795	0.0832469	0.0543269	0.16174	0	0.0760061	0.00896271	0.0597746	0	0.0448146	0	0.0119105
ENSG00000231916	0	0	0	0	0	0	0	0	0	0	0	0
ENSG00000272908	0	0	0	0	0	0	0.0230398	0	0	0	0	0
ENSG00000226442	0	0	0	0	0	0	0	0	0	0	0.431346	0
ENSG00000279218	0	0.0628952	0	0	0	0	0	0	0	0	0	0
ENSG00000229379	0	0	0	0	0	0	0	0	0	0	0	0
ENSG00000227719	2.15371	0.937667	1.99311	0.390383	0.337792	0.611506	1.99022	2.78931	2.66308	0.216333	0	0.114991
ENSG00000233108	1.32458	0.865031	0.677422	0.360142	0.519375	0.451308	0.319312	2.4845	0.844521	0.0997874	0.326927	0.530416
ENSG00000233264	0.83226	1.33788	0.486442	0.905135	0.88361	0.828884	1.11118	0.823416	1.09836	0.617337	0.379226	0.0820358
ENSG00000234141	1.22313	1.21719	1.35037	1.55194	0.937878	0.648267	0.786284	0.436994	0.693191	0.409532	0.626137	1.21904
ENSG00000285892	0	0	0	0	0	0	0	0	0	0	0	0
ENSG00000235886	0	0	0	0	0	0	0	0	0	0	0	0
ENSG00000261786	0	0	0	0	0	0	0	0	0	0	0	0
ENSG00000271192	0	0	0	0	0	0	0	0	0	0	0	0
ENSG00000272121	0	0	0	0	0	0	0	0	0	0	0	0
ENSG00000280435	0	0	0	0	0	0	0	0	0	0	0	0
ENSG00000230084	4.73222	3.66603	5.25171	2.9316	2.63062	3.10224	2.19492	2.95337	2.83313	1.80507	1.81358	3.14709
ENSG00000280571	0	0	0	0	0	0	0	0	0	0	0	0
ENSG00000285539	0	0	0	0	0	0	0	0	0	0	0	0
ENSG00000255608	0.0839691	0	0.196314	0.0913217	0.210718	0	0.161937	0.27	0.389357	0	0.552662	0.107599
ENSG00000284513	0	0	0	0	0	0	0	0	0	0	0	0
ENSG00000245667	1.0916	0.752047	0.883413	0.821895	0	0.572194	0.809685	0.449999	0.467229	0.101213	0.552662	0.537994
ENSG00000247853	0.642387	0.6073	0.425526	0.442469	1.10157	0.49611	0.392306	0.321311	0.258153	0.490394	0.563735	0.274387
ENSG00000255966	0	0.294302	0	0	0	0.403055	0	0.633961	0.365686	0.712947	0.129765	0.631607
ENSG00000269968	0	0	0	0	0	0	0	0	0	0	0	0
ENSG00000276232	0	0	0	0	0	0	0	0	0	0	0	0
ENSG00000285238	0	0	0	0	0	0	0	0	0	0	0	0
ENSG00000255853	0	0	0	0	0	0	0	0	0	0	0	0
ENSG00000255900	0	0	0	0	0	0	0	0	0	0	0	0
ENSG00000255944	0	0	0	0	0	0	0	0	0	0	0	0
ENSG00000256732	0	0	0	0	0	0	0	0	0	0	0	0
ENSG00000278866	0	0	0	0	0	0	0	0	0	0	0	0
ENSG00000279171	0	0	0	0	0	0	0	0	0	0	0	0
ENSG00000225563	0	0	0	0	0	0	0	0	0	0	0	0
ENSG00000270892	0	0	0	0	0	0.186839	0	0	0	0	0	0
ENSG00000279799	2.77815	1.53591	0.72168	4.58807	2.453	2.80463	1.98435	1.65426	1.62218	1.73634	1.89622	1.97774
ENSG00000261938	0	0	0	0	0	0	0	0	0	0	0	0
ENSG00000263235	1.45295	2.03738	0.82349	1.38864	1.27062	2.04018	0.55192	1.13258	0.816629	1.00834	0.463656	0.902701
ENSG00000276754	0.122775	0.183266	0.717597	0.133525	1.07835	0.167326	0.710324	0.921147	0.113859	0.147988	0	0
ENSG00000268352	0	0	0	0	0	0	0	0	0	0	0	0
ENSG00000268407	0	0	0	0	0	0	0	0	0	0	0	0
ENSG00000284729	0	0	0	0	0	0	0	0	0	0	0	0
ENSG00000266907	0	0	0	0	0.0271769	0	0	0	0	0	0	0
ENSG00000267776	0.0809341	0.362432	0	0	0	0	0.0780419	0	0.150114	0	0.106537	0
ENSG00000266932	0	0	0	0	0	0	0	0	0	0	0	0
ENSG00000267145	0	0	0	0	0	0	0	0	0	0	0	0
ENSG00000267192	0	0	0	0	0.3916	0	0.501575	0	0.0964779	0	0.136943	0
ENSG00000267298	0	0	0.294998	0	0.42219	0.573218	0.48668	0	0.390054	0	0	0.431165
ENSG00000267429	0	0	0	0	0	0	0	0	0	0	0	0
ENSG00000267459	0	0	0	0	0	0	0	0	0	0	0	0
ENSG00000267549	0	0	0	0	0	0.0252605	0	0.0993298	0	0	0	0
ENSG00000267606	0	0	0	0	0	0	0	0	0	0	0	0
ENSG00000213970	0.331813	0.212271	0	0.20621	0.832676	0.646026	0.365664	0.203225	0.615436	0.228545	0.249589	0
ENSG00000279716	2.74606	1.94388	2.08488	1.78575	2.06024	2.19921	1.31032	1.88127	1.44397	1.05783	1.49062	1.16085
ENSG00000267063	0	0	0	0	0	0	0	0	0	0	0	0
ENSG00000267398	0	0	0	0	0	0	0	0	0	0	0	0
ENSG00000278813	0	0	0	0	0	0	0	0	0	0	0	0
ENSG00000264895	0.173356	0.0970383	0.126654	0.0707007	0.190326	0.11813	0.188056	0.0929031	0.140671	0	0.142622	0.0277674
ENSG00000233433	0	0	0	0	0	0.0400536	0	0	0	0	0	0
ENSG00000223770	0	0	0	0	0	0.0725226	0	0	0	0	0	0
ENSG00000258660	0	0	0	0	0	0	0	0	0	0	0	0
ENSG00000242593	0	0	0	0	0	0	0	0	0	0	0	0
ENSG00000243574	0	0	0	0	0	0	0	0	0	0	0	0
ENSG00000226323	0	0	0	0	0	0	0	0	0	0	0	0
ENSG00000273299	0	0	0	0	0	0	0	0	0	0	0	0
ENSG00000278847	0.256955	0.575336	0.300371	0.139727	0	0	0	0	0	0.154861	0	0
ENSG00000275310	0	0	0	0	0	0	0	0	0	0	0	0
ENSG00000235427	0	0	0	0	0	0	0	0	0	0	0	0
ENSG00000243220	0	0	0	0	0	0	0	0	0	0	0	0
ENSG00000249502	0.626969	0.0935881	0.439743	0.613682	0.157336	0.0854477	1.08822	0.2688	0	0.453434	0.165062	0
ENSG00000283219	0	0	0	0	0	0	0	0	0	0	0	0.391268
ENSG00000238090	0.356619	0.0760466	0.0595536	0.166219	0	0.34716	0	0	0.0472459	0	0	0
ENSG00000257128	0	0	0	0	0	0	0	0	0	0	0	0
ENSG00000257629	0	0	0.50199	0	1.61647	0	0	0	0	0	1.4132	1.37569
ENSG00000255825	0	0	0.282611	0	0.303347	0	0	0	0.224206	0.145705	0	0.309796
ENSG00000256020	0	0.18818	0	0	0	0	0.486245	0.810723	0	0.151955	0.49784	0
ENSG00000256146	0	0	0	0	0	0	0	0	0	0	0	0
ENSG00000256417	0	0	0	0	0	0	0	0	0	0	0	0.0375656
ENSG00000283138	0.791406	0.393779	1.00222	0.358627	1.07576	1.16846	0.763125	0.706871	1.03974	0.79494	0.260441	1.18313
ENSG00000223391	0	0	0	0	0	0	0	0	0	0	0	0
ENSG00000238247	0	0	0	0	0	0	0	0	0	0	0	0
ENSG00000266921	0.0646582	0	0.0566875	0.0527399	0.162258	0.132181	0.0311738	0.034651	0.0149907	0	0	0.103567
ENSG00000267058	0	0.0960206	0.0751955	0.233197	0.0538085	0.146114	0.0620279	0.0689465	0.0795404	0	0	0.21981
ENSG00000267191	0.454765	0	0	0.0989171	0.114122	0.247914	0.526217	0.0974853	0	0.548155	0.119726	0
ENSG00000277806	0.222505	0.221423	0.1734	0.322651	0.0930616	0.202163	0.143036	0.238485	0.412694	0.0893995	0	0
ENSG00000278492	0	0	0	0.35514	0	0	0	0	0	0	0	0
ENSG00000278917	0.0337564	0.0335923	0	0.0122374	0.0423554	0.0613408	0.0325502	0	0	0	0.0444351	0
ENSG00000262961	0	0	0	0	0	0	0	0	0	0	0	0.0756026
ENSG00000271392	0	0	0.114517	0	0	0	0	0	0	0	0	0
ENSG00000272799	0.0880575	0	0.617617	0.574608	0.441955	0.840076	0.0849108	0	0	0.318423	0	0
ENSG00000285653	0	0.0681467	0.106734	0	0.0572826	0	0	0.0978639	0	0	0	0
ENSG00000274578	0	0	0	0	0	0	0	0	0	0	0	0
ENSG00000243224	1.32398	2.42258	1.04843	1.43991	1.66125	1.80441	1.4414	0.91553	1.26744	1.64735	1.01196	0.9851
ENSG00000243696	1.02013	0.855853	1.12286	0.566874	0.485836	0.537854	1.02676	0.901851	0.752696	0.215408	0.235242	0.391206
ENSG00000270941	0.674161	1.2579	0	0.183298	0	0.229698	0	0.36129	0.468903	0	0	0
ENSG00000271137	0	0	0	0.0578508	0	0	0	0	0.246652	0	0	0
ENSG00000268460	0	0	0	0	0	0	0	0	0	0	0	0.0203875
ENSG00000269729	0	0	0	0	0	0.0754838	0	0	0	0	0.145814	0
ENSG00000269745	0	0	0	0	0	0	0	0	0	0	0	0
ENSG00000277748	0	0	0	0	0	0	0	0	0	0.198179	0	0
ENSG00000264513	0	0	0	0	0	0	0	0	0	0	0	0
ENSG00000264529	0	0	0	0	0	0	0	0	0	0	0	0
ENSG00000272383	0	0	0	0	0	0	0	0	0	0	0	0
ENSG00000268316	0	0.254315	0.0995796	0	0	0	0	0.0913042	0.237	0.308039	0	0
ENSG00000269483	0	0	0	0	0	0	0	0	0	0	0	0
ENSG00000272473	0	0	0	0	0	0	0	0	0	0	0	0
ENSG00000279452	0.554926	0.305178	0.477982	0.254112	0.439759	0.676682	0.47877	0.469565	0.433371	0.0352045	0.38446	0.0374256
ENSG00000260970	0	0	0	0	0	0	0	0	0	0	0	0
ENSG00000248425	0	0	0	0	0	0	0	0	0	0	0	0
ENSG00000251412	0	0	0	0	0	0	0	0	0	0	0	0
ENSG00000246225	0.194228	0.0869778	0.158932	0.0211236	0.0731116	0.132354	0.206017	0.0832712	0.180124	0.0234115	0.0511343	0.0248886
ENSG00000206129	0	0	0	0	0	0.0200707	0.0142006	0	0	0	0	0
ENSG00000267399	0	0	0	0	0	0	0	0	0	0	0	0
ENSG00000267732	0	0	0	0	0	0	0	0	0	0	0	0
ENSG00000230785	0	0	0	0	0	0	0	0	0	0	0	0
ENSG00000233619	0	0	0	0	0	0	0	0	0	0	0	0
ENSG00000284380	0	0	0	0	0	0	0	0	0	0	0	0
ENSG00000232445	0	0.0995618	0.155937	0	0.836894	0.181804	0.257262	1.28681	1.1134	1.04515	2.01937	2.22218
ENSG00000278683	0.119347	0	0	0	0	0	0	0.127919	0.22136	0.287712	0	0
ENSG00000280388	0.425973	0.565202	0.691595	0.720646	1.15805	0.483788	0.45639	0.558026	0.52672	0.199675	0.529576	0.242598
ENSG00000230442	0	0	0	0	0	0	0	0	0	0	0	0
ENSG00000272686	0.761683	1.00321	0.707067	0.77965	0.281091	0.427442	0.604853	0.768365	0.997229	0.918101	0.619276	0.51672
ENSG00000235094	0	0	0	0	0	0	0	0	0	0	0	0
ENSG00000242879	0	0	0	0	0	0	0	0	0	0	0	0
ENSG00000275352	0	0	0	0	0	0	0	0	0	0	0	0
ENSG00000278197	0	0	0	0	0	0	0	0	0	0	0	0
ENSG00000278602	0	0	0	0	0	0	0	0	0	0	0	0
ENSG00000258513	0	0.298685	0	0	0	0	0	0	0.185566	0	0	0
ENSG00000229110	0	0	0	0	0	0	0	0	0	0	0	0
ENSG00000281120	0	0	0	0	0	0	0	0	0	0	0	0
ENSG00000230033	0	0	0	0	0	0	0	0	0	0	0	0
ENSG00000261778	0	0	0	0	0	0.368309	0	0	0.250621	0	0	0
ENSG00000270611	0	0	0	0	0	0	0	0	0	0	0	0
ENSG00000244000	0	0	0	0	0	0	0	0	0	0	0	0
ENSG00000236213	3.34651	6.66046	3.41042	3.26625	2.58399	1.75417	2.06854	1.28759	2.06899	0.930864	1.58134	0.549774
ENSG00000236572	0	0	0	0.399532	0.153649	0	0	0	0	0	0	0
ENSG00000223872	0	0	0.100674	0	0	0	0.0830446	0.36923	0	0	0	0
ENSG00000233191	0.0891708	0.0887371	0.347458	0	0	0	0.0573228	0.57345	0.303216	0.179138	0	0.038088
ENSG00000234210	0	0	0	0	0.0291435	0	0	0	0	0	0.0152873	0
ENSG00000280266	0	0	0	0	0	0	0	0	0	0	0	0
ENSG00000236861	1.62657	1.65545	2.41997	1.04532	2.50476	1.51146	1.71103	1.50566	1.23419	0.712947	1.94648	0.663187
ENSG00000278959	0.322854	0.39688	0.310804	0.289161	0.405096	0.258828	0.0915637	0.0814215	0.246572	0.0457829	0	0.0486715
ENSG00000271027	0	0	0	0	0	0	0	0	0	0	0	0
ENSG00000274899	0	0	0	0	0	0	0	0	0	0	0	0
ENSG00000279115	0	0	0	0	0	0	0	0	0	0	0	0
ENSG00000243193	0	0	0	0	0	0	0	0	0	0	0	0
ENSG00000251638	0	0	0	0	0	0	0	0	0	0	0	0
ENSG00000248851	0	0	0	0	0	0	0	0	0	0	0	0
ENSG00000262456	0	0	0	0	0	0	0	0	0	0	0	0
ENSG00000263345	3.239	2.6734	2.76176	2.19646	2.77314	2.337	1.87396	1.22528	2.01431	0.734901	0.652087	0.927756
ENSG00000274758	0	0	0	0	0	0	0	0	0	0	0	0
ENSG00000279872	0	0	0	0	0	0	0	0	0	0	0	0
ENSG00000280280	0	0	0	0	0	0.572194	0	0	0.389357	0	1.10532	0
ENSG00000263466	1.50645	0.481861	1.13206	1.75538	1.21512	1.31984	0.62255	1.38398	0.698526	0.648504	0.991503	1.65461
ENSG00000265428	0	0	0	0	0	0	0	0	0	0	0	0
ENSG00000265784	0	0	0	0	0	0	0	0	0	0	0	0
ENSG00000266588	0	0	0	0	0	0	0	0	0	0	0	0
ENSG00000277426	0	0	0	0	0	0	0	0	0	0	0	0
ENSG00000242209	0	0	0	0	0	0	0	0	0	0	0	0
ENSG00000249148	0.498122	0	0	0.108348	0	0.135775	0.0960643	0	0	0	0	0
ENSG00000274996	0	0	0	0	0.103329	0	0	0	0	0	0	0
ENSG00000275532	5.03124	3.3218	3.05377	2.84112	5.34166	3.56032	4.57156	3.21481	2.60212	1.16624	2.41989	0.61991
ENSG00000275665	4.00904	1.24673	1.26924	0.817516	1.04798	3.75636	2.09396	1.61137	2.16878	0.906063	0.769604	1.39133
ENSG00000277182	0.0896525	0	0.235801	0.0243757	0.0281225	0.0305461	0.0864487	0	0.103928	0	0	0
ENSG00000277969	3.74789	4.15766	3.85446	3.69741	2.28706	2.59581	2.82402	2.89756	2.16521	2.04895	1.59059	2.49314
ENSG00000279119	0	0	0	0	0	0	0	0	0	0	0	0
ENSG00000231227	0	0	0	0	0	0	0	0	0	0	0	0
ENSG00000234921	0	0	0	0	0	0	0	0	0	0	0	0
ENSG00000236668	0	0	0	0	0	0	0	0	0	0	0	0
ENSG00000285904	0.0115507	0	0	0	0	0.031484	0.0222758	0	0.0642712	0	0	0
ENSG00000283132	0	0	0	0	0	0	0	0	0	0	0	0
ENSG00000283196	0.370104	0.43615	0.364328	0.254218	0.488824	0.159285	0.601059	0.313173	0.379357	0.868738	0.487185	0.174725
ENSG00000283214	0	0	0	0	0	0	0	0	0	0	0	0
ENSG00000283427	0	0	0	0	0	0	0.0362159	0	0	0	0	0
ENSG00000283659	0	0	0	0	0	0	0	0	0	0	0	0
ENSG00000226587	0	0	0	0	0	0	0	0	0	0	0	0
ENSG00000227545	0	0	0	0	0	0	0	0	0	0	0	0
ENSG00000227923	0	0	0	0	0	0	0	0	0	0	0	0
ENSG00000229301	0	0	0	0	0	0	0	0	0	0	0	0
ENSG00000230000	0	0	0	0	0	0	0	0	0	0	0	0
ENSG00000232165	0	0	0	0	0	0	0	0	0	0	0	0
ENSG00000236638	0	0	0	0	0	0	0	0	0	0	0	0
ENSG00000244550	0	0	0	0	0	0	0	0	0	0	0	0
ENSG00000230132	0	0	0	0	0	0	0	0	0	0	0	0
ENSG00000227489	0	0	0	0	0	0	0	0	0	0	0	0
ENSG00000228509	0	0.062392	0	0.0454579	0	0.11393	0	0.2688	0	0	0.0550206	0
ENSG00000284052	0.0662207	0.0898618	0.0774097	0.0458304	0.0604287	0.0410228	0.0406346	0.116144	0.055829	0.0580507	0.0950938	0.0462849
ENSG00000228568	1.15393	0	0	0.156872	0	0	0	0	0.535068	0	0	0
ENSG00000225795	0	0	0	0	0	0	0	0	0	0	0	0
ENSG00000232887	0	0	0	0	0	0	0	0	0	0	0	0
ENSG00000228019	0.373196	0.185691	0.581671	0.270583	1.71696	0.339078	1.55939	0	1.38438	0.29989	0.655007	0
ENSG00000273448	1.40681	2.15246	1.89119	2.0655	1.36801	1.19831	0.847838	1.9979	1.4025	0.89025	0.416666	0.270405
ENSG00000228675	0	0	0	0	0	0	0	0	0	0	0	0
ENSG00000228974	0	0	0	0	0	0	0	0	0	0.181084	0	0
ENSG00000272719	0.0913062	0	0	0	0	0	0	0	0	0	0	0
ENSG00000223841	0	0	0	0	0	0	0	0	0	0	0	0
ENSG00000268643	0	0	0	0	0	0	0	0	0	0	0	0
ENSG00000279539	0.0855347	0.191517	0.124984	0.325585	0.160985	0.0291431	0.103098	0.481309	0.297463	0.335075	0.281483	0.383617
ENSG00000249906	0	0.0574865	0	0.0837676	0	0	0	0	0	0	0	0
ENSG00000250310	0	0	0	0	0	0	0	0.112878	0	0	0	0
ENSG00000248777	0	0	0	0	0	0	0	0	0	0	0	0
ENSG00000250074	0	0	0	0	0	0	0	0	0	0	0	0
ENSG00000250505	0	0	0	0	0	0	0	0	0	0	0	0
ENSG00000250573	0	0	0	0	0	0	0	0	0	0	0	0
ENSG00000251278	0	0	0	0	0	0	0	0	0	0	0	0
ENSG00000251296	0	0	0	0	0	0	0	0	0	0	0	0
ENSG00000251338	0	0	0	0	0	0	0	0	0	0	0	0
ENSG00000271544	0	0	0	0	0	0	0	0	0	0	0	0
ENSG00000261770	0.102614	0.114879	0.119952	0.0836991	0.225318	0.0524434	0.14842	0.206219	0.261696	0.0154608	0.0506531	0.0821812
ENSG00000266977	0	0	0	0	0	0	0	0	0	0	0	0
ENSG00000267264	1.16882	0.268417	1.05101	0.782258	0.676876	1.10281	0.953663	0.770936	0.166761	0.32512	0.118352	0.115211
ENSG00000267389	0	0	0	0	0	0	0	0	0	0	0	0
ENSG00000267575	0.951247	0.723619	0.812597	0.765958	0.975508	0.723006	0.608563	0.754871	0.542873	0.738671	0.553844	0.574306
ENSG00000267768	0	0	0	0	0	0	0	0	0	0	0	0
ENSG00000272635	0	0	0	0	0	0	0	0	0	0	0	0
ENSG00000281468	0.592412	1.54752	0.9522	1.28857	1.8583	0.908302	1.14248	2.06362	0.412044	0.267776	0.389909	0.474451
ENSG00000224058	0	0	0	0	0	0	0	0	0	0	0	0
ENSG00000224443	0	0	0	0	0	0	0	0	0	0	0	0
ENSG00000240739	0	0	0	0	0	0	0	0	0	0	0	0
ENSG00000255581	0	0	0	0	0	0	0	0	0	0	0	0
ENSG00000279865	0.421965	0.275568	0.154145	0.114728	0.264727	0.359427	0.203443	0.0282669	0.31795	0.222521	0.104147	0.304149
ENSG00000282080	0	0	0	0	0	0	0	0	0	0	0	0
ENSG00000284697	0.0212965	0.190737	0.248949	0.0926452	0.347379	0.232195	0.123213	0.0684782	0.0395	0.02567	0	0.0545791
ENSG00000239701	0	0	0	0	0	0	0	0.519587	0.149856	0	0	0
ENSG00000257078	0	0	0	0	0	0	0	0	0	0	0	0
ENSG00000241828	0	0	0	0	0	0	0	0	0	0	0	0
ENSG00000256651	0.09973	0.0744338	0	0.162694	0	0.135919	0.0961662	0.427571	0.184976	0.0601053	0.131279	0.0638974
ENSG00000256682	0.0437421	0.065294	0.153399	0.142717	0.329308	0.298073	0.295253	0.421953	0.162262	0.2109	0.115159	0.0560514
ENSG00000284826	0	0	0	0	0	0	0	0	0	0	0	0
ENSG00000240579	0	0	0.258876	0.0802828	0	0	0	0.0791208	0	0.177957	0.0971713	0.0945923
ENSG00000258587	0	0.122927	0	0	0	0	0	0	0.152743	0	0	0
ENSG00000261342	0.118669	0	0	0.12906	0	0.0808653	0.114429	0.127192	0.137565	0.0715196	0.429577	0.342144
ENSG00000267001	0	0	0	0	0	0	0	0	0	0	0	0
ENSG00000276097	0	0	0	0	0	0	0	0	0	0	0	0
ENSG00000240673	0	0	0	0	0	0	0	0.100599	0	0	0	0
ENSG00000268070	0.164415	0.368135	0.192196	0	0.103149	0.112038	0.475619	0.528671	0	0	0	0
ENSG00000274033	0	0	0	0	0	0	0	0	0	0	0	0
ENSG00000236540	3.96177	3.71545	3.22485	3.18075	2.52453	2.85517	3.22017	2.66784	2.57762	1.87514	1.77476	1.75423
ENSG00000243762	0	0	0	0	0	0	0	0	0	0	0	0
ENSG00000268292	0	0	0	0	0	0	0	0	0	0	0	0
ENSG00000225480	0	0	0	0	0	0	0	0	0	0	0	0
ENSG00000270226	0	0	0	0.0966732	0	0	0	0	0	0	0	0
ENSG00000285045	0	0	0	0	0	0	0	0	0	0	0	0
ENSG00000267150	0.0433389	0.388153	0	0.0942675	0.108758	0	0.167161	0.185806	0.160767	0.417912	0.114098	0.11107
ENSG00000267324	0	0	0	0	0	0	0	0	0	0	0	0
ENSG00000267356	0	0	0	0	0	0	0	0	0	0	0	0
ENSG00000267756	0	0	0	0	0	0	0	0	0	0	0	0
ENSG00000270469	0	0	0	0	0	0	0.0559092	0	0.107541	0.209664	0	0
ENSG00000279352	0	0	0	0.05919	0	0	0	0	0	0	0	0
ENSG00000273368	0	0	0	0.199377	0.345035	0	0	0	0	0.331458	0	0.117457
ENSG00000257105	0.284412	0	0	0	0	0	0	0.203225	0	0	0	0.607412
ENSG00000282022	0	0	0	0.224792	0.129673	0	0	0	0.191684	0	0	0
ENSG00000261882	0	0	0	0	0	0	0	0	0	0	0	0
ENSG00000279606	0	0	0	0	0	0	0	0	0	0	0	0
ENSG00000279918	0	0	0	0	0	0	0	0	0	0	0	0
ENSG00000275314	0	0	0	0	0	0	0	0	0	0	0	0
ENSG00000255977	0	0	0	0	0	0	0	0	0	0	0	0.241989
ENSG00000284327	0	0	0	0	0	0	0	0	0	0	0	0
ENSG00000284522	0	0	0	0	0	0	0	0	0	0	0	0
ENSG00000284591	0	0	0	0	0	0	0	0	0	0	0	0
ENSG00000285142	0	0	0	0	0	0	0	0	0	0	0	0
ENSG00000269194	0	0	0	0	0.113464	0	0	0	0	0	0.357105	0.115876
ENSG00000235328	2.58051	2.35397	1.67585	2.33873	3.23786	3.5169	1.93534	1.8439	1.99427	1.90083	0.566141	0.183705
ENSG00000273203	0	0.0245853	0.134773	0	0.103329	0	0	0	0.0763713	0	0	0
ENSG00000273442	0	0.0928453	0	0	0.156087	0	0	0	0	0	0	0
ENSG00000229330	0.194309	0	0.22714	0.316984	0.121903	0.132409	0.0936826	0	0	0.468424	0.383666	0.373483
ENSG00000234457	0	0	0	0	0	0	0	0	0	0.370453	0	0
ENSG00000237400	0	0	0	0	0	0	0.170781	0	0	0.106741	0	0
ENSG00000260070	0	0	0	0	0	0	0	0	0	0	0	0
ENSG00000279587	0	0	0	0	0	0	0	0	0	0	0	0
ENSG00000224341	0	0	0	0	0	0	0	0	0	0	0.387267	0
ENSG00000229365	0.239504	0	0	0.173651	0.200343	0	0.0769819	0	0	0	0	0
ENSG00000236102	0	0	0	0	0	0	0	0	0	0	0	0
ENSG00000269446	0	0	0	0	0	0	0	0	0	0	0	0
ENSG00000230191	0	0	0	0	0	0	0	0	0	0	0	0
ENSG00000233028	0	0	0	0	0	0	0	0	0	0	0	0
ENSG00000285670	0	0	0	0	0	0	0	0	0	0	0	0
ENSG00000218586	0	0	0.0122532	0.0227999	0.0131523	0	0.0202151	0	0	0	0	0
ENSG00000285666	0	0	0	0	0	0	0	0	0	0	0	0.0521691
ENSG00000283504	0	0	0	0	0	0	0	0	0	0	0	0
ENSG00000283648	0	0	0	0	0	0	0	0.164303	0	0	0	0
ENSG00000235859	15.9664	15.6423	16.4815	17.1987	14.822	15.58	11.354	8.20939	9.36477	2.66402	3.26044	3.07624
ENSG00000281593	0	0	0.495207	0.076787	0.797311	0.577349	0.40849	0.68108	0.196432	0	0	0.361894
ENSG00000274445	0	0	0	0	0	0	0	0	0	0	0	0
ENSG00000226975	0	0	0	0	0	0	0	0	0	0	0	0
ENSG00000235193	0	0	0	0	0	0	0	0	0	0	0	0
ENSG00000235691	0	0	0	0	0	0	0	0	0	0	0	0
ENSG00000278478	0	0	0	0	0	0	0	0	0	0	0	0
ENSG00000224518	0	0	0	0	0	0	0	0	0	0	0	0
ENSG00000231063	0.168138	0.167321	0.32758	0	0.070323	0.0763835	0.108087	0	0.155929	0	0	0
ENSG00000279317	0	0.0314688	0	0	0	0	0	0	0	0	0	0
ENSG00000213542	1.36212	1.76804	0.346146	0.644082	0.445852	0.968551	0.856594	0.444332	0.713985	0.499691	0	0.45533
ENSG00000225726	0.386224	1.00891	0.902964	0.945095	0.363456	0.921151	0	0.724434	0.805897	0.349154	0.127101	0.123727
ENSG00000259628	0.762119	0.227524	0.267267	0.580196	1.14751	0.103867	0.220465	0.163371	0.141355	0.367451	0.401284	0.195317
ENSG00000267055	0	0	0	0	0	0	0	0	0	0	0	0
ENSG00000231183	0	0	0	0	0	0	0	0	0	0	0	0
ENSG00000244239	0	0	0	0	0	0	0	0	0	0	0	0
ENSG00000259963	0	0	0	0	0	0	0	0	0	0	0	0
ENSG00000278975	0	0	0.0327971	0	0	0	0.0270539	0	0	0	0	0
ENSG00000262020	0	0	0	0.0838363	0	0	0.148663	0	0.214466	0.464584	0.101472	0
ENSG00000274038	0.981685	0.293073	0.114756	0.213529	0.985403	0.936535	0.473302	0.210438	0.455198	0	1.03379	0.503176
ENSG00000249930	0	0	0.450557	0	0	0.262647	0	0	0	0	0	0
ENSG00000271185	0.150232	0	0	0.326774	0	0.204747	0	0.161022	0	0	0	0
ENSG00000273320	0.16655	0	0.0648972	0	0	0.0756621	0.0535329	0	0	0	0.365396	0
ENSG00000227017	0	0	0.0815548	0	0.700309	0.570497	0.134547	0	0.0647003	0	0	0
ENSG00000230751	0	1.12434	0.503139	0.117025	0	0	0.311275	0	0.399158	0	0	0.137884
ENSG00000251660	0	0	0	0	0	0	0	0	0	0	0	0
ENSG00000229127	1.32579	0.383034	0.974875	0.674427	0.724433	0.612006	0.824781	0.848021	0.535433	0.438175	0.422225	0.411018
ENSG00000272807	1.96987	0.853675	0.817091	1.38217	1.11624	1.03923	1.1642	1.29405	0.707157	0.306374	0.585523	0.814261
ENSG00000228384	0.788641	1.03006	0.115237	0.428848	0.494768	0.268703	0	0.316981	0	0	0.648827	0.126321
ENSG00000258881	0.0105645	0.0157697	0	0.0114896	0.0265114	0	0.010187	0	0	0.012734	0	0
ENSG00000235411	0	0	0.0475913	0	0	0	0	0	0	0.343511	0.0535914	0.0521691
ENSG00000237358	0	0	0	0	0	0	0	0	0	0	0	0
ENSG00000237689	0	0	0	0	0	0	0	0	0	0	0	0
ENSG00000237835	0	0	0	0	0	0	0	0	0	0	0	0
ENSG00000283535	0	0	0	0	0	0	0	0.635675	0	0.102125	0	0
ENSG00000213216	0	0.552685	0.144273	0	0	0	0	0.7937	0	0.148764	0	0
ENSG00000261094	1.17821	1.36497	1.21283	1.41525	1.14736	1.15038	1.35654	1.16858	1.07634	0.763071	1.08796	0.518277
ENSG00000213443	0	0	0	0	0	0	0	0	0	0	0	0
ENSG00000256912	1.0714	0.533097	0.278319	1.42416	0.448109	0.162242	0.229582	0	0.2208	0.286984	0	0.61018
ENSG00000223838	0	0	0	0	0	0	0	0	0	0	0	0
ENSG00000285673	0	0	0	0	0	0	0	0	0	0	0	0
ENSG00000231609	0.263679	0.183678	0.184939	0.133825	0.0220565	0.0958292	0.0678017	0.113047	0.130416	0.190697	0.046279	0.067576
ENSG00000237162	0	0	0	0	0	0	0	0	0	0	0	0
ENSG00000231172	0	0	0	0	0	0	0	0.0425316	0	0	0	0
ENSG00000237293	0	0	0	0	0	0	0	0	0	0	0	0
ENSG00000271955	0	0	0.137305	0.0425813	0	0.160081	0	0	0	0	0	0
ENSG00000251410	0	0	0	0	0	0	0	0	0	0	0	0
ENSG00000263004	2.47488	1.39561	1.54296	2.09346	1.79418	1.34917	1.59096	1.59158	1.63211	0.530332	0.144791	0.422844
ENSG00000263089	0.340506	0.245939	0.333839	0.358375	0.344552	0.434125	0.41307	0.129502	0.173169	0.0661986	0.0578352	0.0281501
ENSG00000258148	0	0	0	0	0	0	0	0	0	0	0	0
ENSG00000250497	0	0	0	0	0	0	0	0	0	0	0	0
ENSG00000229970	0	0	0	0	0	0	0	0	0	0	0	0
ENSG00000272328	0	0	0	0	0	0	0	0	0	0	0	0
ENSG00000285611	0	0	0	0.0414762	0	0	0	0	0	0.0459686	0	0
ENSG00000267180	0	0	0	0	0	0	0	0	0	0	0	0
ENSG00000262516	0	0	0.113805	0.10588	0	0.132683	0	0	0.270857	0	0	0
ENSG00000261146	0	0	0	0	0	0	0	0	0	0	0	0
ENSG00000176043	0	0	0	0	0	0.200896	0	0	0	0.355356	0	0
ENSG00000234718	0.188594	0	0.0734865	0.0683692	0.0394392	0.0856762	0	0	0.0291497	0.0757744	0	0.16111
ENSG00000270314	0.169604	0	0.0495653	0	0.053202	0	0.204429	0.181785	0	0	0	0
ENSG00000283549	0	0	0	0	0	0	0	0	0	0	0	0
ENSG00000230408	0	0	0	0	0.201828	0	0	0	0	0	0	0
ENSG00000231815	0	0	0	0	0	0	0	0	0	0	0	0
ENSG00000233891	0	0	0	0	0	0	0	0	0	0	0	0
ENSG00000270447	0	0	0	0	0	0	0	0	0	0	0	0
ENSG00000224721	0	0.130044	0.0254599	0.0710609	0.163968	0.0890493	0.0420031	0	0.0201982	0	0	0
ENSG00000242951	0.935775	0.873023	2.18778	2.16264	1.02738	1.59417	0.451168	0.877611	1.19325	0.986952	1.2318	1.349
ENSG00000279407	1.17753	1.47647	0.899308	1.29771	1.12289	0.834506	0.984058	0.891885	0.902737	0.946231	0.950689	0.342017
ENSG00000268173	0	0	0	0	0	0	0	0	0	0.0440912	0	0
ENSG00000269145	0	0	0	0	0	0	0	0	0	0	0	0
ENSG00000268810	0	0	0	0	0	0	0	0	0	0	0	0
ENSG00000269124	0	0	0	0	0	0	0	0	0	0	0	0
ENSG00000269151	0	0	0	0	0	0	0	0	0	0	0	0
ENSG00000273791	0	0	0	0	0	0.11547	0.163396	0.0908107	0	0	0	0
ENSG00000274800	0	0	0	0	0	0	0	0	0	0	0	0
ENSG00000242444	1.03287	0.324583	0.38128	0.945945	0.95493	0.889051	0.629027	0.990519	1.462	0.0655251	0	0.417956
ENSG00000256969	0	0	0	0	0	0	0	0	0	0	0	0
ENSG00000242329	0	0	0	0	0	0	0	0	0	0	0	0
ENSG00000260488	0	0.583952	0.0914608	0.425459	0	0	0.452669	0	0	0.0943082	0	0
ENSG00000261216	4.53083	2.37626	0.429437	2.79673	1.84378	1.16823	1.77119	2.23125	1.02206	2.50924	0.805965	0.470744
ENSG00000261560	0.28308	0.84511	0.698589	0.342075	0.236793	0.342934	0.697575	0.573109	0.262523	0.0758251	0.331227	0.120914
ENSG00000263307	0.669362	0.624476	0.782462	0.27299	0.944856	0.912253	0.887484	0.269039	1.08632	0.403411	0.330417	1.17937
ENSG00000277458	0	0	0	0	0	0	0	0	0	0	0	0
ENSG00000260362	0	0	0	0	0	0	0	0	0.330364	0	0	0
ENSG00000283221	0	0	0	0	0	0	0	0	0	0	0	0
ENSG00000263033	0.668569	0.332659	0.364716	0.630163	0.894802	0.182234	0.816592	0.716587	0.950696	0.590969	0.528041	0.114228
ENSG00000260071	0	0	0	0	0	0	0	0	0.0547839	0	0	0
ENSG00000283003	0	0	0	0	0	0	0	0	0	0	0.0652934	0
ENSG00000260835	0	0	0	0	0	0	0	0	0	0	0	0
ENSG00000260764	0.653093	0	0.381722	0	0	0.44504	0	0	0	0	0	0
ENSG00000279357	1.10642	0.275259	0.323341	0.20055	0.347065	1.13093	0.444533	0.59294	0.0855059	1.5559	0.121369	0.118148
ENSG00000260782	0	0	0.0898169	0	0	0	0.148178	0.0549019	0	0.0617421	0.269709	0
ENSG00000261725	0	0	0	0	0	0	0	0	0	0	0	0
ENSG00000268568	0	0.0528547	0	0.0385091	0.177714	0	0	0	0	0.0426802	0.04661	0
ENSG00000267544	0	0.340733	0.133417	1.11714	0.572826	0	0.110054	0	0	0	0.150238	0.438752
ENSG00000226230	0	0	0	0	0	0	0	0	0	0	0	0
ENSG00000231043	0.0810271	0.12095	0.0947179	0	0.0338892	0.0368098	0.0260439	0	0.0250477	0.0976667	0.0355532	0.0346096
ENSG00000284681	0	0	0.0209083	0	0.0224424	0.0731295	0.224211	0.230049	0.232222	0.646777	0.753419	0.43547
ENSG00000285872	0.125662	0.225092	0.176273	0.109332	0.0946035	0.171261	0.218109	0.511811	0.0932293	0.757339	0.496244	0.450868
ENSG00000282909	0	0	0	0	0	0	0	0	0	0	0	0
ENSG00000217258	1.33263	0.284174	0.333813	1.13875	0.597176	0.518913	0.0917862	0.102024	0.176551	0.344206	0.3759	0.121974
ENSG00000257135	0.7779	1.16118	0.470347	1.10857	0.841429	0.365578	0.87943	1.00627	1.26869	0.323327	0.988675	0.378099
ENSG00000273063	0	0	0	0	0	0	0.268298	0	0	0	0	0
ENSG00000235653	0.634727	1.65806	1.05113	0.862882	0.530943	0.792962	0.306023	1.02047	0.588635	0.191269	0.487387	0.474451
ENSG00000223813	0	0	0	0	0	0	0	0	0	0	0	0
ENSG00000270196	0	0	0	0	0	0	0	0	0	0	0	0
ENSG00000213090	0.935352	0.583868	0.695797	0.628848	0.554802	0.788035	0.541157	0.273417	0.536229	0.266485	0.17909	0.239714
ENSG00000271656	0	0	0	0	0	0	0	0	0.271701	0.353142	0	0
ENSG00000284959	0.170223	0.0700947	0.0686156	0.0957561	0.11784	0.127996	0.15848	0.0880788	0.0381046	0	0.0154533	0.0977804
ENSG00000232719	0.14822	0.165936	0	0.322396	0	0.101002	0.0714616	0.0397163	0	0.178658	0	0
ENSG00000223422	0	0	0	0	0	0	0	0	0	0	0	0
ENSG00000236690	0	0	0	0	0	0	0	0	0	0	0	0
ENSG00000275280	0	0	0	0	0	0	0	0	0	0	0	0
ENSG00000278854	0	0	0	0	0	0	0	0	0	0	0	0
ENSG00000213981	0	0	0	0	0	0	0	0	0	0.155357	0	0
ENSG00000234389	0	0.105789	0.207114	0	0.0889239	0.241469	0.0341691	0.341823	0.0985863	0.213562	0.139935	0.408664
ENSG00000236525	0	0	0	0.0852336	0.19667	0	0.0755706	0.0839999	0.07268	0.377862	0.257909	0.150638
ENSG00000230799	0.11236	0	0.197018	0.0610993	0	0.153132	0.21669	0.12043	0.260502	0.270869	0.221857	0
ENSG00000234431	0	0	0	0	0	0	0	0	0	0	0	0
ENSG00000235579	1.67086	3.563	3.90635	4.41311	1.49749	1.30123	1.61115	0	1.54952	2.3017	1.88522	0
ENSG00000227014	0.26529	0.32175	0.329497	0.396715	0.228847	0.24857	0.223834	0.0533144	0.507427	0.139899	0.218259	0.148726
ENSG00000231519	0.181555	0	0.530579	0.888535	0.455606	0.123718	0.175067	1.26486	0.252556	0.109419	1.07545	0.348969
ENSG00000267980	1.07156	0.564539	0.442101	0.82263	1.02817	0.429529	0.243123	0.472922	0.467646	0.683798	0.24892	0.403856
ENSG00000269318	0.311409	0.503578	0.758388	0.818468	0.586103	0.671981	0.275257	0.361589	0.336927	0.281519	0.170801	0.399042
ENSG00000269807	0.131716	0	0.153972	0	0	0.179512	0	0	0	0	0	0
ENSG00000257715	0	0	0.0837926	0	0.179881	0	0	0	0.0664756	0	0	0
ENSG00000257878	0	0.0814281	0.0637679	0	0	0.148691	0	0	0	0	0	0
ENSG00000272600	0	0	0	0	0	0	0	0	0	0	0	0
ENSG00000224946	0	0	0	0	0	0	0	0	0	0	0	0
ENSG00000234818	0.083226	0.124232	0	0.0905135	0.208853	0.453705	0.080252	0.26761	0.308729	0.100317	0.219108	0
ENSG00000285898	0	0	0	0	0	0	0	0	0	0	0	0
ENSG00000172974	7.57914	7.09081	8.54779	10.5067	9.64376	11.3478	9.72725	10.5262	9.89966	12.1593	15.0354	15.0467
ENSG00000273763	0	0.29742	0.155277	0.0722318	0.0833348	0.181033	0.128086	0.0949151	0.287435	0.240166	0.0291422	0.141844
ENSG00000224063	0	0	0	0	0	0	0	0	0.05925	0	0	0
ENSG00000227444	0	0	0	0	0	0	0	0	0	0	0	0
ENSG00000229725	0	0	0	0	0	0	0	0	0	0	0	0
ENSG00000237968	0	0	0	0	0	0	0	0	0	0	0	0
ENSG00000251618	0	0	0	0	0	0	0	0	0	0	0	0
ENSG00000276017	0	0	0	0	0	0	0	0	0	0	0	0
ENSG00000277196	0	0	0	0	0.0245327	0	0	0	0	0	0	0.0501083
ENSG00000278573	0	0	0	0	0	0	0	0	0	0	0	0
ENSG00000278817	0	0.115731	0	0	0.0486406	0	0.224282	0.0415498	0.0719011	0	0.204116	0
ENSG00000271275	0	0.153256	0	0	0	0	0	0	0	0	0	0
ENSG00000280418	0	0.00926126	0	0	0	0	0	0	0.0115076	0	0	0
ENSG00000283583	0	0	0	0	0	0	0	0	0	0	0	0
ENSG00000283809	0	0	0	0	0	0	0	0	0	0	0	0
ENSG00000284294	0.0282588	0.0421821	0	0.0307333	0.0709147	0	0	0.0302884	0.0786202	0	0	0
ENSG00000228770	0	0	0	0	0	0	0	0	0	0	0	0
ENSG00000229679	0	0	0	0	0	0	0	0	0	0	0	0
ENSG00000260478	0	0	0	0	0	0	0	0	0	0	0	0
ENSG00000260975	0	0	0	0	0	0	0	0	0	0	0	0
ENSG00000261997	0.0737033	0.0183362	0.0143594	0	0.015413	0.0167413	0.0355348	0	0	0.029613	0.129359	0.0787033
ENSG00000274508	0	0	0	0	0	0	0	0	0	0	0	0
ENSG00000279030	0	0	0	0	0	0	0	0	0	0	0	0
ENSG00000259926	0.399626	0.397683	0.233575	0.941674	0.417854	0.544638	0.385346	0.285552	1.23535	0	0	0
ENSG00000259962	0	0	0	0	0	0	0	0	0	0	0	0
ENSG00000260078	0	0	0	0	0	0	0	0	0	0	0	0
ENSG00000261804	0	0	0	0	0.106693	0	0.0409967	0.0455696	0.0394286	0.0512471	0	0
ENSG00000262714	0	0	0	0	0.137724	0	0.0211682	0	0.0407171	0	0.086692	0
ENSG00000279344	0.7251	0.568239	0.656903	0.611158	0.61412	0.395286	0.59431	0.544024	0.0840555	0.109251	0.167034	0.162601
ENSG00000279722	1.32798	0.991145	1.31716	0.919078	0.50493	0.932356	0.737274	0.797945	0.223918	0.412301	0.635667	0.154699
ENSG00000279741	0	0	0	0	0	0	0	0	0	0	0	0
ENSG00000280027	0	0	0	0	0	0	0	0	0	0	0	0
ENSG00000260850	0	0	0	0	0	0	0	0	0	0	0	0
ENSG00000260258	0	0.158803	0	0.0771345	0.667432	0.241651	0.170974	0.114027	0.0986606	0	0	0.0908828
ENSG00000260939	0	0.236069	0	0.343992	0	0	0	0	0	0	0	0
ENSG00000261049	0	0	0	0.181993	0	0	0.806804	0	0.155189	0.201706	0.220278	0
ENSG00000280454	0	0	0	0	0	0	0	0	0	0	0	0
ENSG00000229424	0.400534	0	0.0936421	0	0	0.4367	0	0	0	0.193115	0.210896	0
ENSG00000230831	0.255096	0.126928	0	0	0	0.347662	0.163987	0	0	0	0	0.108961
ENSG00000235728	0	0	0	0.058647	0	0.293971	0.155994	0	0	0	0	0
ENSG00000272984	0.0883886	0	0	0	0	0	0.08523	0.28421	0	0	0	0
ENSG00000236951	0	0	0	0	0	0	0	0	0	0	0	0
ENSG00000225216	0	0	0	0.0630193	0.0363531	0	0	0	0	0	0	0
ENSG00000270677	0	0	0	0	0	0	0	0	0	0	0	0
ENSG00000231969	0	0	0	0	0	0	0	0	0.0426693	0	0	0.235833
ENSG00000226756	0.674967	0	0	0.0815632	0.188201	0.511051	0.0723164	0.401913	0	0.180795	0.592327	0
ENSG00000227791	0	0	0	0	0	0	0	0	0	0	0	0
ENSG00000255595	0	0	0	0	0	0	0	0	0	0	0.011635	0
ENSG00000256494	0	0	0	0	0	0	0	0	0	0	0	0
ENSG00000250098	0	0	0	0	0	0	0	0.637974	0	0	0	0
ENSG00000250371	0	0.0260546	0	0.037966	0	0.118942	0.0168309	0	0	0	0	0
ENSG00000259164	0	0	0	0	0	0	0	0	0	0	0	0
ENSG00000269883	0	0	0	0	0	0	0	0	0	0	0	0
ENSG00000258566	0	0	0	0	0	0	0	0	0	0	0	0
ENSG00000258569	0	0.129983	0	0.094704	0	0	0	0.0933332	0	0	0	0
ENSG00000273090	0	0	0.229991	0.106988	0	0	0	0	0.27369	0	0	0
ENSG00000279519	1.5806	2.22531	2.1836	1.75806	1.44235	1.95831	1.61071	1.17433	1.38253	1.58044	1.18216	1.03571
ENSG00000159186	0	0	0	0	0	0	0	0	0	0	0	0
ENSG00000227946	1.72811	1.83284	1.70114	2.6213	1.36946	1.7354	0.61392	1.55977	1.64479	0.767417	1.01767	1.86477
ENSG00000231955	0	0	0	0	0	0	0	0	0	0	0	0
ENSG00000237513	2.86502	2.7832	1.22269	4.0556	2.51068	3.53278	1.97331	2.33965	3.12088	5.15266	6.04614	5.65258
ENSG00000227394	0.727155	0	0.0944466	0.615088	0.709634	0.330339	0.467447	0	0.149856	0	0.319062	0
ENSG00000224646	0	0	0	0	0	0	0	0	0	0	0	0
ENSG00000231312	0.711514	0.510215	0.774656	0.63726	0.472638	0.655974	0.57174	0.590653	0.446366	0.395182	0.266288	0.277097
ENSG00000204929	0	0	0	0.0679874	0	0	0	0.0536027	0	0	0	0
ENSG00000223739	0	0	0	0	0	0	0.148178	0.329411	0	0	0	0
ENSG00000235725	0	0	0	0	0	0	0	0	0	0	0	0
ENSG00000237979	0	0	0	0	0	0	0	0	0	0	0	0
ENSG00000281920	0	0	0	0	0	0	0	0	0	0	0	0
ENSG00000233159	0	0	0	0	0	0	0	0	0	0	0	0
ENSG00000272054	0.939712	0.590616	0.650423	0.712708	0.496459	0.657204	0.393452	0.74215	0.630671	0.223557	0.29297	0.396104
ENSG00000232028	0	0	0.109063	0	0	0	0	0	0	0	0	0
ENSG00000285925	0	0	0	0	0	0	0	0	0	0	0	0
ENSG00000223604	0	0	0	0	0	0	0	0	0	0	0	0
ENSG00000231386	0	0	0	0	0	0	0	0	0	0	0	0
ENSG00000231918	0	0	0	0	0	0	0	0	0	0	0	0
ENSG00000223859	0	0	0	0	0	0	0	0	0	0	0	0
ENSG00000234350	0	0	0	0	0	0	0.0518495	0.0720411	0	0	0	0.0689026
ENSG00000235934	0.0565177	0	0	0	0.283659	0.0770262	0	0	0	1.49873	1.19035	1.52087
ENSG00000239467	0.0486274	0	0	0	0	0.0662728	0	0	0.135289	0.644748	1.08818	0.560804
ENSG00000255671	0	0	0	0	0	0	0	0	0	0	0	0
ENSG00000255746	0.0934845	0	0	0	0	0	0	0	0	0	0	0
ENSG00000256540	0	0	0.139277	0	0	0	0	0	0	0	0	0.305348
ENSG00000256577	0	0	0	0	0	0	0	0	0	0	0	0
ENSG00000261799	2.40305	3.01135	3.48535	3.00065	2.1218	2.24401	2.18845	2.97312	2.3386	1.91315	2.14788	1.69171
ENSG00000224173	0	0	0	0	0	0	0	0	0	0	0	0
ENSG00000235495	0	0	0	0	0.706599	0	0	0	0	0	0	0
ENSG00000271239	0	0	0	0	0	0	0	0	0	0	0	0
ENSG00000257501	0	0	0	0	0	0	0	0	0	0	0	0
ENSG00000263499	0.199813	0.497104	0.116787	0.217309	0.334283	0.0453865	0.0963365	0.321246	0.185303	0.200706	0.0876744	0.170695
ENSG00000266100	0.0835217	0	0.195268	0.0908351	0	0.113829	0.0805371	0	0.309826	0.100674	0	0
ENSG00000280028	0.320427	0.717455	0.187284	0.348485	0.100513	0.655051	0.0772442	0.601021	0.371448	0.579345	0.316345	0
ENSG00000227187	0	0	0	0	0	0	0	0	0.315239	0.136577	0	0
ENSG00000264093	0	0	0	0	0	0	0	0	0	0	0	0
ENSG00000264421	0	0	0	0	0.310532	0	0	0	0	0.447468	0.16289	0
ENSG00000266473	0.61423	1.42623	1.19669	1.92982	1.28449	0.744102	1.64522	1.17039	0.949376	1.39847	2.06627	1.04944
ENSG00000285877	0.149813	0.139767	0.153236	0.122199	0.258467	0.306264	0.108345	0.180645	0.121568	0.203151	0.271159	0.503927
ENSG00000256237	0	0	0	0	0	0	0	0	0	0	0	0
ENSG00000274551	0	0	0	0	0	0.662956	0	0	0.60149	0	0	0
ENSG00000277705	0.951877	0	0.222542	0	0.238871	0	0	0.612145	0.176551	0.229471	0	0
ENSG00000278654	0	0	0	0	0	0.611506	0	0.192366	0	0	0	0.919928
ENSG00000256708	0	0	0	0	0	0	0	0	0	0	0	0
ENSG00000226506	0	0	0	0	0	0	0	0	0	0	0	0
ENSG00000275710	0	0.340733	0	0.248253	0	0	0	0	0	0	0.901429	0
ENSG00000279059	4.34403	3.20007	4.94612	3.31322	2.90227	4.07504	3.6448	4.20251	3.87162	1.39403	2.45068	2.09646
ENSG00000279427	0	0	0	0	0	0	0	0	0	0	0	0
ENSG00000283258	0	0	0	0	0	0	0	0	0	0	0	0
ENSG00000260573	0	0	0	0	0	0	0	0	0	0	0	0
ENSG00000261393	0	0	0	0	0	0	0.0948585	0	0	0.118576	0	0
ENSG00000260012	0	0.0923566	0.361631	0.336448	0.310532	0.590264	0.238644	0	0	0	0	0
ENSG00000260744	0.184644	0.275619	0.431685	0	0	0.671055	0.118697	0	0.285393	0	0	0
ENSG00000279509	0.316438	0.0944698	0.147962	0.0688293	0.0794092	0.258758	0.244104	0	0.410843	0	0.333233	0.324389
ENSG00000246379	0	0	0	0	0	0	0	0	0	0	0	0
ENSG00000260041	0	0	0	0	0	0	0	0	0	0	0	0
ENSG00000260194	0.0636302	0.189962	0.0743815	0.346009	0.239517	0.0867196	0	0.477401	0.118019	0	0.0837593	0.0815362
ENSG00000261630	0.429824	0.12832	0	0.747936	0.215726	0	0.331571	0	0.318889	0	0	0
ENSG00000280392	0.136575	0.142706	0.0159651	0.17824	0.137092	0.0558401	0.105355	0.0731919	0.113991	0.0823109	0.017978	0.0700032
ENSG00000275191	0	0	0	0.0911589	0	0	0.242473	0.0898394	0	0	0	0.322221
ENSG00000258272	0	0	0	0	0	0	0	0	0	0	0	0
ENSG00000256306	0	0	0	0	0	0	0	0	0	0	0	0
ENSG00000277935	0	0	0	0	0	0	0	0	0	0	0	0
ENSG00000255871	0	0	0	0	0	0	0	0	0	0	0	0
ENSG00000283240	0	0	0	0	0	0	0	0	0	0.155428	0	0
ENSG00000261369	0.324295	0.403397	0.252726	0.117564	0.678173	0	0.208471	0	0.100248	0	0.0711473	0
ENSG00000255356	0	0	0	0	0	0	0	0	0	0	0	0
ENSG00000198134	0.862802	0.858606	0	0.312784	0.360863	0	1.24795	1.23303	1.06686	1.73331	2.83936	4.79094
ENSG00000242405	0	0	0	0	0	0	0	0	0	0	0	0
ENSG00000257579	0	0	0	0	0	0	0	0	0	0	0	0
ENSG00000260329	0.80025	0.334471	0.561279	0.557006	0.401641	0.261753	1.08031	0.789107	0.534339	1.04176	0.632043	0.246107
ENSG00000277595	0.252358	1.25565	0.884994	0.91485	0.949927	1.03179	0.811133	0.811448	0.468064	0.608364	1.21803	0.970121
ENSG00000279360	0.261237	0.38995	2.13764	2.84112	6.22789	4.27239	1.88927	0.699999	0.484533	0.472327	0	0.502127
ENSG00000213155	0	0	0	0	0	0	0	0	0	0	0	0
ENSG00000239805	0	0	0	0	0	0	0	0	0	0	0	0
ENSG00000285546	0	0	0	0	0	0	0	0	0	0	0	0
ENSG00000232736	0	0	0	0	0	0.123479	0	0	0	0	0	0
ENSG00000274328	0.120881	0	0.423917	0	0	0.98847	0.582807	0	0.448411	0	0	0
ENSG00000256450	0	0	0	0	0	0	0	0	0	0	0	0
ENSG00000256564	0	0	0	0	0	0	0	0	0	0	0	0
ENSG00000235321	0	0	0	0	0	0	0	0	0	0	0	0
ENSG00000227021	0	0	0	0	0	0	0	0	0	0	0	0
ENSG00000231597	0	0	0	0	0	0	0	0	0	0	0	0
ENSG00000236295	0	0	0	0	0	0	0	0	0	0	0	0
ENSG00000237479	0	0	0	0	0	0	0	0	0	0	0	0
ENSG00000235993	0	0	0	0	0	0	0	0	0	0	0	0
ENSG00000238165	0	0	0	0	0.24895	0	0	0.425316	0	0	0	0
ENSG00000235583	0	0	0	0	0	0	0	0	0	0	0	0
ENSG00000229352	0	0	0	0	0	0	0	0	0	0	0	0
ENSG00000236886	0	0	0	0	0	0	0	0	0	0	0	0
ENSG00000237930	0	0	0	0	0	0	0	0	0	0	0	0
ENSG00000244055	2.14654	1.50195	1.48986	1.31316	1.43084	2.28551	0.517459	1.43794	0.808708	0.565984	0.618098	0.601693
ENSG00000270453	0	0	0	0	0	0	0	0	0	0	0	0
ENSG00000224136	0	0	0	0	0	0	0	0	0	0	0	0
ENSG00000257221	1.36853	3.35021	1.98371	3.39347	2.06057	3.43183	2.21697	1.58417	1.62451	1.84752	0.504408	1.54321
ENSG00000255655	0.0779813	0	0	0	0.0978458	0	0.375973	0.250746	0	0.0939954	0	0.199852
ENSG00000263279	0	0	0	0	0	0	0	0	0	0	0	0
ENSG00000260723	0	0	0.245393	0.799065	0.131699	0.143049	0	0	0	0.379549	0	0
ENSG00000261394	0	0	0.815851	0.189759	0	0	0.0841231	0	0.404527	0.315469	0	0
ENSG00000278979	0.0560461	0.0836604	0.098274	0.0304768	0.0351615	0.114575	0.081065	0.0600714	0.0519762	0	0	0
ENSG00000259866	0	0	0.0936421	0.130682	0.150769	0.0545875	0	0	0	0.0482788	0	0
ENSG00000262038	0	0.854252	0	0	0	0	0.0919723	0	0.0884544	0	0	0
ENSG00000175604	0.0476421	0.0711156	0.027846	0.155441	0.0597781	0.0649299	0.0459396	0.102128	0.0441824	0.0861387	0.0940701	0
ENSG00000261293	0	0	0	0.101873	0.235064	0	0.180647	0	0.173737	0	0.123303	0
ENSG00000261751	0	0	0	0	0	0	0	0	0	0	0	0
ENSG00000279842	0	0	0	0	0	0	0	0	0	0	0	0
ENSG00000283365	0	0	0	0	0	0	0	0	0	0	0	0
ENSG00000205414	0	0.0284289	0.0445265	0	0	0	0	0	0	0	0	0
ENSG00000260029	0	0	0.0959301	0	0	0	0	0	0.114157	0	0	0
ENSG00000260249	0.35657	0.29274	0.197989	0.484741	0.279626	0.35232	0.36102	0.257971	0.223207	0.118194	0.0821397	0.0685368
ENSG00000278909	0.0419222	0.0208592	0.0653408	0.0303953	0	0	0	0.0149777	0	0	0.0183947	0
ENSG00000259843	0	0	0	0	0	0	0	0	0	0	0	0
ENSG00000260381	0.0706047	0.316176	0.0825344	0.153574	0.0885901	0.866024	0.476571	0.454053	0.392865	0	0.0929401	0.27142
ENSG00000261835	0	0	0	0	0	0	0	0	0	0	0	0
ENSG00000279356	0.376182	0.429404	0.362142	0.385055	0.360947	0.633318	0.277389	0.332047	0.348864	0.133363	0.2039	0.340265
ENSG00000260086	1.32183	1.27886	0.887041	2.23622	1.59711	1.30106	1.3454	0.734616	1.02153	0.560596	0.225553	0.345033
ENSG00000262420	0.307811	0.162166	0.211659	0.157536	0.272627	0.0987074	0.261893	0.116442	0.0839584	0.109124	0.21451	0.0464038
ENSG00000279249	0	0	0	0	0	0	0	0	0	0.0185986	0	0
ENSG00000280189	0	0	0	0	0	0.0244602	0	0	0	0	0	0
ENSG00000203648	0	0	0	0	0	0	0	0	0	0	0	0
ENSG00000255670	2.73919	1.36293	1.20076	1.8619	1.00244	1.55548	1.54076	0.48932	2.01105	0.825426	1.05167	0.731253
ENSG00000271370	0	0.370401	0	0	0.467027	0.338184	0	0	0.230121	0	0	0.158985
ENSG00000239255	0	0	0	0	0	0	0	0	0	0	0	0
ENSG00000242539	0	0	0	0	0	0	0	0	0	0	0	0
ENSG00000272699	0.378452	0.141229	0.663597	0.102898	0	0.128945	0.0912321	0	0	0	0	0
ENSG00000270857	0	0	0	0	0	0	0	0	0	0	0	0
ENSG00000240441	0.0878929	0	0.410975	0	0.110282	0.35936	0.254256	0.0942055	0.163021	0.105943	0	0.112627
ENSG00000258136	0.850469	0.491419	1.12245	1.31282	1.20481	0.448675	0.714261	0.764526	1.19579	1.12433	0.902831	0.878869
ENSG00000264131	0	0	0	0	0	0	0	0	0	0	0	0
ENSG00000256139	1.29183	1.85119	0.664448	0.899167	0.324181	1.05636	0.896882	1.38461	0.622972	0.622849	1.0203	0.463502
ENSG00000262079	0	0	0	0	0	0	0	0	0.0247351	0	0	0
ENSG00000263096	0.0540491	0	0.0947723	0	0	0	0	0	0.150372	0	0	0
ENSG00000263680	0.225799	0	0.0659879	0	0.0708296	0	0	0.363025	0.209402	0	0	0
ENSG00000235464	0	0	0	0	0	0	0	0	0	0	0	0
ENSG00000256339	0	0	0	0	0	0	0	0.141176	0	0	0	0
ENSG00000258131	0	0	0	0	0	0	0	0	0	0	0	0
ENSG00000279190	0	0	0	0	0	0	0	0	0	0	0	0
ENSG00000161132	0.568823	0.283028	0.487619	0.164968	0.285489	0.25841	0.109699	0.487741	0	0.182836	0.199671	0.145779
ENSG00000249923	0	0	0	0	0.0264816	0	0	0	0	0	0	0
ENSG00000273139	0.404496	0.452846	0.709264	0.439915	0	0.275638	0	0.108387	0.0937807	0	0.399343	0.388744
ENSG00000273343	0.745209	0.556189	0.522674	0.891508	0.93504	1.52343	0.934153	0.479239	1.93506	1.07789	0.196191	0.763934
ENSG00000236754	0	0	0	0	0	0	0	0	0	0	0	0
ENSG00000274624	0	0	0	0	0	0	0	0	0	0	0	0
ENSG00000267311	0	0	0	0	0	0	0	0	0	0	0	0
ENSG00000226297	0	0	0	0	0	0	0	0	0	0	0	0
ENSG00000225610	0.0602083	0	0	0	0	0	0	0	0	0	0	0
ENSG00000237041	0	0	0	0	0	0	0	0	0	0.136906	0	0
ENSG00000270571	0	0	0	0	0	0	0	0	0	0.0329722	0	0.0525788
ENSG00000224415	0	0	0.0930083	0	0.199665	0.108436	0.0767214	0	0	0	0.104735	0
ENSG00000279482	0	0	0.307944	0	0.413172	0.089756	0.127009	0	0	0	0	0
ENSG00000273035	0	0	0.691421	0.107212	0	0.537407	0.285172	0.633961	0	0	0	0
ENSG00000182888	0	0	0	0	0	0	0	0	0	0	0	0
ENSG00000243225	0.507805	0	0	0	0	0	0	0	0	0.122417	0	0.130141
ENSG00000258473	0	0.149661	0.117202	0	0	0.136643	0.193358	0	0	0	0	0.513904
ENSG00000273729	2.13065	1.44931	2.17539	2.21456	2.53804	2.05839	1.54739	1.32974	1.16305	0.845231	0.905307	0.673919
ENSG00000285966	0	0	0.0193073	0	0	0	0	0	0	0.0398168	0	0
ENSG00000270178	0	0	0	0	0	0	0	0	0	0.932225	0.814449	0.396416
ENSG00000241352	0	0	0	0.0673783	0.233206	0	0	0	0	0	0.0815522	0
ENSG00000256011	0	0	0	0	0	0	0	0	0	0	0	0
ENSG00000233565	0	0	0	0	0	0	0	0	0	0	0	0
ENSG00000278256	0	0	0	0	0	0	0	0	0	0	0	0
ENSG00000260616	0.577675	0.689838	0.74281	0.188477	1.37717	0.708565	1.44828	0.866829	0.589297	1.25335	0.304168	0.148047
ENSG00000261644	3.14496	2.57374	2.35416	2.34024	2.59611	2.23708	2.51385	2.38028	1.70134	0.831318	0.453932	0.919118
ENSG00000270120	0.0630331	0	0	0.205657	0.23727	0	0.121561	0.405361	0.175367	0.227933	0.49784	0.242313
ENSG00000188280	0	0	0	0	0	0	0.0803943	0	0	0	0	0
ENSG00000215493	0.745516	0.0824322	0.322771	0.780766	0.346454	0.564467	0.346125	0.532706	0.281672	0.232974	0	0.0707637
ENSG00000235578	0	0	0	0	0	0	0	0	0	0	0	0
ENSG00000236003	0.288483	0.21531	0.25292	0.156872	0.180985	0.0982911	0.0695435	0	0.0668834	0.260794	0	0
ENSG00000277971	0	0	0	0	0	0	0	0	0	0	0	0
ENSG00000229087	0.270245	0	0	0	0	0	0	0	0	0	0	0
ENSG00000280257	0	0	0	0	0	0	0	0	0	0	0	0
ENSG00000225896	0	0	0	0	0	0	0	0	0	0	0	0
ENSG00000275578	0	0	0	0	0	0	0	0.126633	0	0	0	0
ENSG00000233251	0	0	0	0	0	0	0.0244236	0	0	0.0305302	0.0333413	0
ENSG00000271894	0	0	0	0	0	0	0	0	0	0	0	0
ENSG00000259855	0	0	0	0	0	0	0	0	0	0	0	0
ENSG00000236841	0.158364	0.10131	0.026446	0.0369065	0.113545	0.0308327	0.0763523	0.121241	0.0629416	0	0	0.0144949
ENSG00000254644	0	0	0	0	0	0	0	0	0	0	0	0
ENSG00000255105	0	0	0	0	0	0	0	0	0	0	0	0
ENSG00000267213	0.145132	0.72213	0.452411	0.736586	0.667707	0.329659	0.32654	0.414814	0.403778	0.116624	0.445768	0.123982
ENSG00000267009	0.504806	0.452116	1.12119	0.960765	1.17179	0.791183	0.29206	0.622221	0.351111	0.456355	0.19935	0.161716
ENSG00000267922	0	0	0	0	0	0	0	0	0	0	0	0
ENSG00000268053	0	0	0	0	0	0	0	0	0	0	0	0
ENSG00000268401	0.970791	0.362276	0.496485	0.395924	0.685173	0.413457	0.994607	0.845418	0.731489	0.292538	0	0
ENSG00000267498	0.0575553	0.0859132	0.13456	0	0	0.156881	0	0	0.106752	0	0	0.221256
ENSG00000276251	0	0	0	0	0	0	0	0	0	0	0	0
ENSG00000276631	0	0	0	0	0	0	0	0	0	0	0	0
ENSG00000267610	0	0	0	0	0	0	0	0	0	0	0	0
ENSG00000279044	0	0	0	0	0	0	0	0.25242	0	0	0	0
ENSG00000226205	0.0601313	0.0897584	0	0	0	0.0819511	0	0	0	0.14496	0	0
ENSG00000280103	0	0	0	0	0	0	0	0	0	0	0	0
ENSG00000267617	0	0	0	0	0	0	0	0	0	0	0	0
ENSG00000260743	0	0.0448219	0.0702017	0	0.113029	0	0.115817	0.0321839	0.194927	0.0361936	0	0.115432
ENSG00000249094	0	0.192833	0	0	0	0	0.498268	0	0	0	0	0
ENSG00000256351	0	1.22783	0	1.34187	0.516044	0.373678	0.264387	0	0	0	0	0
ENSG00000269069	0.922466	0.929455	1.07833	1.0534	0.752343	1.32006	1.02293	0.444923	0.962413	0.667142	0.637499	0.384168
ENSG00000284837	0	0	0	0	0	0	0	0	0	0.0622507	0	0
ENSG00000285471	0	0	0	0	0	0	0	0	0	0	0	0
ENSG00000255983	0	0	0	0	0	0	0	0	0	0	0	0
ENSG00000256218	0	0	0	0	0	0	0	0	0	0	0	0
ENSG00000242795	0	0	0	0	0	0	0	0	0	0	0	0
ENSG00000244381	0	0	0	0	0	0	0	0	0	0	0	0
ENSG00000262950	0	0	0	0	0	0	0	0	0	0	0	0
ENSG00000263110	0	0	0	0	0	0	0	0	0	0	0	0
ENSG00000254488	0.0478359	0.14281	0.111837	0.0520246	0.0600214	0.0651941	0.230633	0.0512715	0	0	0	0
ENSG00000281195	1.60139	2.1731	1.56565	1.55162	1.20559	1.54758	1.65647	1.18588	2.18715	1.12306	1.53308	1.00736
ENSG00000224342	0	0	0.0992201	0	0.1065	0	0.0818454	0	0	0	0	0
ENSG00000225916	0	0	0	0	0	0	0	0	0	0	0.112338	0
ENSG00000234902	0.171772	0.128203	0	0.0467033	0.161647	0.0585258	0	0.0920547	0.0796493	0	0	0.275138
ENSG00000240440	0.39077	0	0.152266	0	0	0	0.125602	0	0	0	0	0
ENSG00000233870	0	0	0	0	0	0	0	0	0	0	0	0
ENSG00000236469	0	0	0.19287	0	0	0	0	0	0	0	0	0
ENSG00000272735	0	0.231272	0	0.168501	0	0.527889	0.224097	0	0.431051	0	0.203948	0.0992674
ENSG00000224891	0	0.0905691	0	0.0659873	0	0	0.234025	0	0.0562684	0.0731345	0	0.233246
ENSG00000261291	0	0	0.323341	0	0.115688	0	0	0.197647	0.0855059	0	0	0.118148
ENSG00000277639	5.1457	4.42455	4.13022	4.07471	2.64805	2.84395	2.721	1.9062	2.61692	0.200078	0.0936431	0.334245
ENSG00000259759	0	0	0	0	0	0	0	0	0.193384	0	0	0
ENSG00000278510	0	0	0	0	0	0	0	0	0	0	0	0
ENSG00000224611	0.433389	0	0	0.707007	0	1.47663	0	0.464515	0	1.30597	2.28196	1.94372
ENSG00000231384	0.552126	0	0.107569	0	0	0	0	0	0.170677	0	0	0
ENSG00000198491	0	0	0	0	0	0	0	0	0	0.0211964	0	0
ENSG00000283175	0	0	0	0	0	0	0	0	0	0	0	0
ENSG00000264695	0	0	0	0	0	0	0	0	0	0	0	0
ENSG00000265094	0	0	0.195615	0	0.419936	0.456127	0	0	0	0	0	0
ENSG00000266489	0	0	0	0	0	0	0.064194	0	0	0	0	0
ENSG00000263567	0	0	0	0	0	0	0	0	0	0	0	0
ENSG00000265863	0	0	0	0	0	0	0	0	0	0	0	0
ENSG00000266448	0	0	0	0	0	0	0	0	0	0	0	0
ENSG00000266877	0	0	0	0	0	0	0	0	0	0	0	0
ENSG00000259920	0	0	0	0.0528671	0	0	0	0	0	0	0	0
ENSG00000270823	0	0	0	0	0	0.0486604	0	0	0	0	0	0
ENSG00000270953	0.0754779	0	0	0	0	0.617199	0	0	0.559974	0.181956	0.0993549	0
ENSG00000263863	0	0	0	0	0	0	0	0	0	0	0	0
ENSG00000259268	0	0	0	0	0	0	0	0	0	0	0	0
ENSG00000276651	0	0	0.0234205	0	0.125695	0.0273054	0	0.0214742	0.0743213	0	0	0
ENSG00000197665	0.0647696	0	0	0	0	0	0	0.0347107	0	0	0	0
ENSG00000228157	0.13665	0.203978	0.212985	0.264205	0.228612	0.0206929	0.0439222	0.0162738	0.0422422	0.0732054	0.0799459	0
ENSG00000230197	0	0	0	0	0	0	0	0	0	0	0	0
ENSG00000262202	0.516733	0.11019	0.0862919	0.0802828	0.463116	0.301817	0.213543	0	0.273834	0.444892	0.0971713	0.378369
ENSG00000262292	0	0	0.0369905	0	0	0	0	0	0	0	0	0
ENSG00000262319	1.63603	1.2867	1.604	1.28185	1.01536	0.911059	0.949934	1.11246	0.734142	0.614926	0.347352	0.315591
ENSG00000263394	0.186352	0	0.0726129	0.0675563	0	0	0	0	0	0	0	0
ENSG00000266311	0.10687	0.159525	0	0	0	0	0	0	0	0	0	0
ENSG00000266664	1.23096	1.83746	1.15116	1.87425	0.308906	0	2.61134	1.58324	0.684943	0.29675	0.972222	0.946418
ENSG00000225790	0	0	0	0	0	0	0	0	0	0	0	0
ENSG00000270321	0	0	0	0	0	0	0	0	0	0	0	0
ENSG00000258510	0.666314	0.99461	0	0	0	0.129728	0.458931	0.612145	1.67723	0.803147	0.3759	0
ENSG00000258439	0.433789	1.16553	0.608501	0.566127	0.979722	0.709437	0.33463	0.371955	0.241373	0.209149	0.228406	0.444688
ENSG00000226747	0	0	0.186712	0	0	0	0	0	0	0	0	0
ENSG00000173357	0	0	0	0	0	0	0	0	0	0	0	0
ENSG00000228207	0	0	0	0	0	0	0	0	0	0	0	0
ENSG00000230025	0	0.503162	0	0	0	0	0	0	0	0	0.332786	0
ENSG00000273731	0	0	0	0	0	0	0	0	0	0	0	0
ENSG00000233762	17.4626	23.397	15.9862	20.2501	20.459	18.7813	18.0558	20.1825	16.1945	26.6278	26.0332	21.9723
ENSG00000234061	0	0	1.15116	0.803248	0.308906	0.335528	0.949578	1.0555	0	0	0	0
ENSG00000253790	0	0	0	0	0.093504	0	0	0	0	0	0	0
ENSG00000253838	0	0	0	0	0	0	0	0	0	0	0	0
ENSG00000253939	0	0	0	0	0	0	0	0	0	0	0	0
ENSG00000254287	0	0	0	0	0	0	0	0	0	0	0	0
ENSG00000183663	0	0	0	0	0	0	0	0	0	0	0	0
ENSG00000271349	0	0	0	0	0	0	0	0	0	0.135759	0	0
ENSG00000267166	0	0	0.0678616	0	0.0242803	0	0	0	0	0	0	0
ENSG00000267420	0	0	0.105505	0	0.226491	0	0	0.483684	0	0	0	0
ENSG00000282199	0	0	0	0.368799	0	0	0.163494	0.424038	0.0524135	0	0	0
ENSG00000277534	0.533402	0.472751	0.662499	0.598236	0.627448	0.61337	0.723292	0.607443	0.587417	0.803676	0.811851	0.704865
ENSG00000239683	0	0	0	0	0	0	0	0	0	0	0	0
ENSG00000267140	0	0	0	0	0	0	0	0	0	0	0	0
ENSG00000267583	0	0	0	0.0558298	0	0.0699626	0	0	0	0.123754	0	0.0657809
ENSG00000275512	0	0	0	0	0.0465859	0	0	0	0	0	0	0
ENSG00000279074	0.99204	0	0.231932	0.215781	0.24895	0.811212	0.95659	0.850632	0.368	0	1.30587	0
ENSG00000256378	0	0	0	0	0	0	0	0	0	0	0	0
ENSG00000257042	0	0	0	0.258284	0	0	0	0	0	0.143129	0	0
ENSG00000285901	0	0	0.0160023	0	0	0	0	0	0	0	0	0
ENSG00000226472	0.0235703	0	0	0.0512683	0.0295745	0.0321232	0.022728	0.0757894	0.0874346	0	0	0.0302031
ENSG00000256984	0	0	0	0	0	0	0	0	0	0	0	0
ENSG00000270926	0.139327	0	0.162868	0.151526	0.174818	0.0949419	0.268695	0.298666	0.0646045	0.587785	0	0
ENSG00000257261	0.295608	0.53581	0.543015	0.574092	0.476883	0.230214	0.407206	0.362101	0.430793	0.229058	0.166766	0.189397
ENSG00000258578	0	0	0	0	0	0	0	0	0	0	0	0
ENSG00000239246	0.420785	0.471081	0.122971	0.114407	0.39598	0.286737	0	0.112752	0.195114	0.380398	0	0.134799
ENSG00000239809	0	0	0	0	0	0	0	0	0	0	0	0
ENSG00000264546	0.165282	0.0822391	0.322015	0.0299591	0.276513	0.0750859	0.0796878	0.147627	0.178826	0.066408	0.145045	0.141196
ENSG00000256075	0	0	0	0	0	0	0	0	0	0	0	0
ENSG00000256917	0	0	0	0	0	0	0	0	0	1.92133	0	0
ENSG00000273824	0.401047	0	0.0781349	0.290775	0.545141	0.592122	0.128905	0.179104	0	2.7393	1.67173	2.05562
ENSG00000272369	0.104961	1.25341	0.245393	0.799065	1.97548	0.858292	1.01211	3.48749	0.681375	1.51819	2.62514	1.61398
ENSG00000283041	93.115	91.7184	88.0993	89.5147	93.8898	87.1547	97.1376	106.668	97.1722	83.1209	68.4459	70.9398
ENSG00000239219	0.0589479	0.0527951	0.0413448	0.0256438	0.00739639	0.00803382	0.0341048	0.0126363	0.0710673	0	0	0.060429
ENSG00000242583	0	0	0.388192	0	0	0	0.128086	0	0	0	0	0
ENSG00000244039	0	0	0.0892337	0	0	0	0	0	0	0	0	0
ENSG00000244193	0	0	0	0	0	0	0	0	0	0	0	0
ENSG00000268220	0	0	0	0	0	0	0	0	0	0	0	0
ENSG00000259124	0	0	0	0	0	0	0	0	0.069	0	0	0
ENSG00000257580	0	0	0	0	0	0	0	0	0	0	0	0
ENSG00000258637	0	0	0	0	0	0	0	0	0	0	0	0
ENSG00000259106	0	0	0	0	0	0	0	0	0	0	0	0
ENSG00000218672	0	0	0	0	0	0	0	0	0	0	0	0
ENSG00000227365	0	0	0	0	0	0	0	0	0	0	0	0
ENSG00000236544	0	0	0	0	0	0	0	0	0	0	0	0
ENSG00000260426	0	0	0	0	0	0	0	0	0	0	0	0
ENSG00000230918	2.79197	2.0838	1.3742	3.11635	3.68756	2.30308	4.46339	4.64624	4.3608	2.12547	4.93251	3.20106
ENSG00000233397	0	0	0	0	0	0	0	0	0	0	0	0
ENSG00000224553	0	0	0	0	0	0	0	0	0.12531	0.325743	0	0
ENSG00000253793	0	0	0	0	0	0	0	0	0	0	0	0
ENSG00000237031	0	0	0	0	0	0	0	0	0	0.0168839	0	0
ENSG00000224604	0	0	0	0	0	0	0	0	0	0	0	0
ENSG00000228681	0	0	0	0	0	0	0	0	0	0	0	0
ENSG00000223754	0	0	0.40492	0.0941807	0	0.236043	0	0	0	0	0	0
ENSG00000232642	0	0	0	0.214875	0	0	0	0	0	0	0	0
ENSG00000276087	0	0	0	0	0	0	0	0	0	0	0	0
ENSG00000237217	0	0	0	0.119208	0.137532	0.149384	0	0	0	0	0	0
ENSG00000260101	2.81101	3.31263	3.0842	3.56667	3.83646	4.03267	3.9945	2.90718	2.92702	1.87247	2.17471	2.0854
ENSG00000280007	0.0783866	0.00688283	0.0431206	0.0501472	0.0231422	0.0439891	0.0533544	0.0420082	0.0171045	0.0166736	0.0485571	0.032497
ENSG00000173862	0	0.0663431	0.155864	0.0483366	0	0	0	0	0	0	0.11701	0
ENSG00000227481	0	0	0	0.265893	0.102255	0.333202	0	0	0	0	0	0
ENSG00000233219	0	0	0	0.269159	0	0	0	0	0	0	0	0
ENSG00000236494	0.019716	0	0.0460947	0	0	0.0537407	0.0190115	0	0	0	0	0
ENSG00000257925	1.56033	0.529344	1.65816	0.462807	0.355964	0.579962	0.615507	0.228054	0.460416	0.0854891	0.0933607	0
ENSG00000258181	11.7096	10.3222	9.70022	8.02198	6.13148	9.29872	6.40127	4.74352	7.43901	5.66793	1.69916	3.18999
ENSG00000276454	0.105907	0.316176	0.371405	0.345541	0.398656	0.288675	0.306367	0	0.78573	0.127656	0	0
ENSG00000266839	0	0	0	0	0	0	0	0	0	0	0	0
ENSG00000279987	0	0	0	0	0	0	0	0	0	0	0	0
ENSG00000233175	2.27628	2.11216	2.01365	1.91803	2.52163	2.29177	1.42375	1.53859	1.33125	0.939299	0.701854	0.683226
ENSG00000233483	1.16915	0.681053	1.50003	1.11646	0.715598	1.28249	0.79741	0.458459	0.740463	0.137488	0.638125	0.401945
ENSG00000267121	30.5603	29.1031	28.7329	29.1522	32.9987	27.8641	24.0672	22.2795	19.3592	8.58038	7.00702	8.14961
ENSG00000266602	0	0	0	0	0	0	0	0	0	0	0	0
ENSG00000255649	0	0	0	0	0	0	0	0	0	0	0	0
[truncated: 56,736 more rows]
