# Supplementary material for: Differential regulation of Treg stability in human naïve and effector Treg subsets by TGFβ-signaling via ARKADIA-SKI axis
Source: Front Immunol. 2025 Sep 9;16:1636434. doi: 10.3389/fimmu.2025.1636434 (PMC12454061; doi:10.3389/fimmu.2025.1636434)
Supplement: Supplementary file 2 [file Table2.xlsx]

## Sheet: gene.fpkm_with_gene_names_04022
gene_id	Donor_7_Control_1	Donor_7_Control_2	Donor_7_Control_3	Donor_7_mSKI_1	Donor_7_mSKI_2	Donor_7_mSKI_3	Donor_9_Control_1	Donor_9_Control_2	Donor_9_Control_3	Donor_9_mSKI_1	Donor_9_mSKI_2	Donor_9_mSKI_3
ENSG00000223972	0	0	0	0	0.0648048	0	0	0	0	0	0	0.090726
ENSG00000227232	6.1612	6.40897	7.72668	6.86852	7.33317	5.70698	8.20231	10.0518	10.096	8.76249	6.73335	6.81378
ENSG00000278267	0	0	0	0	0	0	0	0	0	0	0	0
ENSG00000243485	0	0	0	0	0.163197	0	0	0	0.0886443	0	0	0
ENSG00000284332	0	0	0	0	0	0	0	0	0	0	0	0
ENSG00000237613	0	0	0	0	0	0	0	0	0	0	0	0
ENSG00000268020	0	0	0	0	0	0	0	0	0	0	0	0
ENSG00000240361	0	0	0	0	0	0	0	0	0	0	0	0
ENSG00000186092	0	0	0	0	0	0	0	0	0	0	0	0
ENSG00000233750	0	0	0	0	0	0	0	0	0	0	0	0
ENSG00000222623	0	0	0	0	0	0	0	0	0	0	0	0
ENSG00000279928	0	0	0	0	0	0	0	0	0	0	0	0
ENSG00000279457	4.30209	3.92966	3.94127	5.43457	6.90196	4.27978	5.32585	7.23913	7.76881	5.04695	7.26364	6.552
ENSG00000273874	0	0	0	0	0	0	0	0	0	0	0	0
ENSG00000236679	0.793894	0	0	0	0	0	2.77175	0	0	0	0	0
ENSG00000269732	0	0	0	0	0	0	0	0	0	0	0	0
ENSG00000284733	0	0	0	0.0420093	0	0.0169184	0	0	0.0175663	0	0	0
ENSG00000233653	0	0	0	0	0	0	0	0	0	0	0	0
ENSG00000278757	0	0	0	0	0	0	0	0	0	0	0	0
ENSG00000225972	3.48951	2.89496	1.20337	3.24823	1.25725	1.94047	0.330572	0	0	0.309108	0.281753	0.504569
ENSG00000225630	31.2561	25.3977	22.0145	14.24	9.02995	11.7104	11.2831	13.9587	10.2355	6.73971	8.13737	8.46639
ENSG00000237973	19.8163	15.645	17.4448	11.2094	13.2542	11.7727	20.1589	22.2856	21.2604	16.6358	18.4542	22.393
ENSG00000229344	0.512053	0.340792	0.432447	0.20826	0.435862	0.425041	0	0.120915	0	0.108324	0.197323	0.177685
ENSG00000240409	0	0	0	0	0	0	0	0	0	0	0	0
ENSG00000248527	152.175	103.139	59.7337	60.5292	61.9887	94.6255	85.9626	68.2409	62.7299	66.9187	70.3857	72.8714
ENSG00000198744	54.4637	39.3672	31.5182	17.997	17.3526	17.858	0.65303	0.519017	0.25266	0.773885	0.139782	0.63111
ENSG00000268663	0	0	0	0	0	0	0	0	0	0	0	0
ENSG00000284662	0	0	0	0.0420093	0	0.0169184	0	0	0.0175663	0	0	0
ENSG00000229376	0	0	0	0	0	0	0	0	0	0	0	0
ENSG00000223181	0	0	0	0	0	0	0	0	0	0	0	0
ENSG00000237491	4.01928	2.19125	2.05648	3.99206	3.43539	2.152	3.46948	1.60964	0.815181	2.90805	1.56185	2.70198
ENSG00000177757	0	0	0	0	0	0	0.0611051	0	0.0480206	0.0869775	0	0
ENSG00000228794	2.93024	3.75156	4.84422	2.28135	4.04264	2.46328	4.50288	6.21032	4.23384	4.83195	3.92952	3.637
ENSG00000225880	1.46691	1.82292	1.39842	1.46633	1.52258	1.50878	1.65085	1.41015	1.97787	1.50241	1.24276	0.917417
ENSG00000230368	0	0	0	0.783982	0	0	0.187551	0.0376279	0.0545164	0	0.211227	0.435428
ENSG00000234711	0	0	0	0	0	0	0	0	0	0	0	0
ENSG00000223764	0	0.0142317	0	0	0.0267942	0	0	0	0	0.0130821	0	0
ENSG00000187634	0.0707218	0.0909823	0	0	0.216848	0	0	0	0	0	0	0.0288108
ENSG00000188976	17.8375	24.4691	26.2761	22.9491	22.2763	22.065	29.8814	22.5881	28.3708	37.1055	39.4158	35.5244
ENSG00000187961	7.7792	7.60213	7.21884	7.04369	6.81218	6.08183	8.51114	8.00197	9.78612	7.99363	8.70178	10.3648
ENSG00000187583	5.28544	3.4835	4.64731	2.44778	2.58835	2.12379	3.23282	3.19162	3.40472	1.57536	1.30055	1.47753
ENSG00000187642	0	0	0	0.0562837	0	0	0.0596437	0	0	0	0	0
ENSG00000188290	0	0.563554	0.147934	0.162751	0.662112	0.165445	0	0	0	0.0860534	0.148469	0.165207
ENSG00000187608	169.673	152.814	148.863	150.243	143.445	203.955	69.2876	70.4281	74.2057	91.9545	85.1347	87.6264
ENSG00000188157	2.13854	1.79506	2.2101	1.24625	1.61865	0.803121	1.15299	0.765677	0.837321	0.994055	1.2275	0.975753
ENSG00000237330	0	0	0	0	0	0	0	0	0	0.0339974	0	0
ENSG00000131591	5.51702	4.93443	6.13273	4.88238	5.76155	5.81179	6.3525	8.18995	7.39179	7.46514	6.9536	7.25366
ENSG00000223823	0	0	0	0	0	0	0.0419795	0	0	0	0	0
ENSG00000207730	0	0	0	0	0	0	0	0	0	0	0	0
ENSG00000207607	0	0	0	0	0	0	0	0	0	0	0	0
ENSG00000198976	0	0	0	0	0	0	0	0	0	0	0	0
ENSG00000205231	0	0	0	0.0321284	0	0.0263318	0.0169643	0	0	0	0	0.0401877
ENSG00000162571	0.0538724	0	0.0707375	3.37302	0.1371	0.0227318	0.0857747	0.0624203	0.0696051	0.0269665	0.0507918	0
ENSG00000186891	92.8447	91.1302	82.4492	96.2806	88.0867	65.7582	66.2578	75.8468	79.1463	50.5033	51.1394	46.154
ENSG00000186827	201.11	190.549	171.911	285.877	260.038	226.616	95.4619	103.014	107.528	133.637	126.32	117.447
ENSG00000078808	51.6309	57.9265	61.9594	85.1623	104.337	88.1535	64.758	60.2944	68.3544	74.9631	77.751	78.0082
ENSG00000176022	8.40158	8.41013	8.28666	7.79714	8.02839	6.86583	8.67403	8.34032	8.80552	9.59272	9.63762	9.81993
ENSG00000184163	0.886026	0.789674	0.468191	0.740825	1.53682	0.791523	0.70765	0.329985	0.390529	1.0845	0.467959	0.116421
ENSG00000160087	29.4894	25.6115	30.4788	26.7395	31.7258	27.3871	30.4008	30.7253	33.2845	36.9968	36.6847	34.9609
ENSG00000230415	0.525276	0	0.456422	0.270957	1.13476	0.660512	0	0.974814	0.693393	0.283185	0.774765	0.460531
ENSG00000162572	0.299075	0.473033	0.623488	0.748922	0.65537	0.446622	0.473216	0.242611	0.496548	0.236423	0.304987	0.653563
ENSG00000131584	12.1827	11.8434	12.2781	13.7811	14.0231	13.3767	24.2311	23.8282	22.7152	19.8141	22.9914	23.9584
ENSG00000278073	0	0	0	0	0	0	0	0	0	0	0	0
ENSG00000169972	6.22615	6.64018	7.71744	7.22639	6.44614	6.42605	7.8707	8.64249	10.1558	10.986	12.9055	11.3107
ENSG00000127054	27.2592	27.5114	31.004	33.5904	35.1692	34.7766	45.9563	41.2231	44.1004	44.9286	49.0289	45.0724
ENSG00000283712	0	0	0	0	0	0	0	0	0	0	0	0
ENSG00000224051	18.6063	23.2086	23.4763	23.9508	23.1895	21.8465	33.2796	31.113	32.9144	25.5407	27.0966	25.9606
ENSG00000169962	0.123789	0.385474	0.378649	0.2108	0.247851	0.172723	0.530407	0.547816	0.610793	0.238694	0.204095	0.485742
ENSG00000107404	15.2791	15.0373	17.0994	29.5776	28.1384	26.0534	15.5838	16.5139	16.7423	20.5762	20.8049	17.8502
ENSG00000284372	0	0	0	0	0	0	0	0	0	0	0	0
ENSG00000162576	0.0638779	0.121432	0.869544	0.912622	1.01072	0.69593	0.0337602	0	0	0.368442	0.204646	0
ENSG00000175756	82.6826	74.614	66.6146	84.1684	79.3783	81.2482	57.5382	66.6903	72.2106	88.4867	79.1747	77.1993
ENSG00000223663	0	0	0	0	0	0	0	0	0	0	0	0
ENSG00000221978	26.0887	26.3995	26.0353	24.1558	28.3411	23.0329	41.8396	43.0805	45.3645	36.109	42.4327	43.05
ENSG00000224870	6.4669	7.14547	8.83121	8.27266	7.96566	7.64734	11.5532	12.692	15.5424	9.77342	10.406	10.3345
ENSG00000242485	67.6215	52.7465	46.69	47.0707	50.9724	54.66	50.9602	54.7428	52.2236	65.3431	60.4149	60.1397
ENSG00000264293	0	0	0	0	0	0	0	0	0	0	0	0
ENSG00000272455	0.667718	1.18772	0.974208	0.676708	0.967192	0.523465	1.54041	0.98762	0.892297	1.23247	0.953139	1.60676
ENSG00000235098	0	0	0.0932179	0.0380798	0	0	0	0	0.0457066	0	0	0
ENSG00000225905	0	0	0	0	0	0	0	0	0	0	0	0
ENSG00000205116	0	0	0	0	0	0.202525	0	0	0	0	0	0
ENSG00000225285	0	0	0.453483	0.2469	0.202803	0	0	0	0	0	0	0
ENSG00000179403	0.74769	0.300318	0.115138	2.82584	2.05146	0.986539	0.0279193	0.0595053	0.085602	0.536527	0.28847	0.138448
ENSG00000215915	1.30371	0.303506	1.05538	0.506835	0.214501	0.630593	1.02631	0.46014	0.304517	0.336813	0.373132	0.766674
ENSG00000160072	10.4997	10.1133	10.9573	9.46634	8.33653	9.98525	15.4188	10.9582	12.3286	18.8319	19.3336	22.1977
ENSG00000197785	9.58641	10.7	12.0635	9.95667	9.7122	9.20837	12.9205	11.9011	13.3088	18.4539	19.6344	19.3665
ENSG00000205090	0.110496	0	0.0880971	0.207369	0.104344	0.343715	0.220908	0.596818	0.087646	0.205622	0.0938359	0.0838047
ENSG00000160075	64.6081	70.6185	73.7637	63.4688	70.4922	61.0682	73.3097	64.3966	79.1319	78.7507	76.9357	75.4065
ENSG00000228594	1.42316	2.16625	2.59874	4.79671	5.04881	3.66309	1.2742	2.39449	1.92811	3.21552	3.04069	2.04304
ENSG00000197530	13.7253	19.6951	19.183	10.3878	9.26238	10.9214	13.8723	17.3522	17.5998	8.62306	11.3379	8.48648
ENSG00000189409	0.378972	0.544082	1.00664	0.507164	0.270463	0.175146	0.561313	0.570911	1.72187	0.290161	0.826874	0.878025
ENSG00000248333	7.53432	9.03667	9.80182	6.80214	9.4595	9.31898	11.0804	10.758	10.0569	11.4922	10.5454	11.6133
ENSG00000189339	16.9644	20.3914	23.8927	18.1589	22.2009	19.6006	35.0561	28.9374	30.9402	24.6991	25.804	27.3845
ENSG00000215914	0.443634	0	0	0	0.656591	0	0	0	0	0.191927	0	0.160876
ENSG00000008128	22.3721	27.3766	27.2032	26.5034	26.1452	23.5826	47.2503	39.1932	42.0607	26.147	31.9239	33.907
ENSG00000215790	15.2247	18.2875	22.3166	14.6286	18.1563	14.7773	25.4816	22.9257	22.2099	15.9328	14.7996	15.4558
ENSG00000008130	17.3432	21.0028	22.0392	21.0532	24.4986	25.4468	28.589	25.2071	26.8861	31.4144	29.8169	35.7755
ENSG00000078369	106.401	116.042	129.458	157.392	169.314	144.687	132.086	118.686	127.399	179.368	174.497	174.956
ENSG00000231050	0.314972	0.521111	0.531945	0.239314	0.244616	0.195	0.684093	0.546133	0.539231	0.646188	0.147453	0.733971
ENSG00000169885	0	0	0	0.0630815	0	0.0257419	0.31358	0.290001	0	0.0312766	0.0574508	0.0262548
ENSG00000178821	0	0.0630464	0.0751164	0.225659	0.0774226	0.100683	0	0.100183	0.0746927	0	0	0.188614
ENSG00000142609	0	0	0.0241098	0	0	0	0	0.0226723	0.0127511	0	0	0
ENSG00000187730	0	0	0	0	0	0.0429525	0	0	0	0	0	0
ENSG00000226969	0	0	0	0	0	0	0	0	0	0	0	0
ENSG00000067606	1.27724	1.10922	0.93173	0.392934	0.2898	0.214853	2.224	1.89787	1.56605	0.220201	0.66198	0.328069
ENSG00000182873	0.456163	0.0530679	0.0820166	0.0491148	0.201512	0.318251	0.314733	0.196565	0.434286	0.274442	0	0.22774
ENSG00000162585	43.0325	44.1096	47.6176	34.4206	32.3812	29.9228	37.698	39.9898	46.3876	32.4687	34.9584	29.4448
ENSG00000157933	15.2767	23.7582	26.5005	61.4327	66.0393	60.6563	29.5566	24.5085	22.7322	50.7566	48.0012	47.932
ENSG00000116151	0.944749	1.67241	0.857058	0.804754	1.68885	1.43746	2.01554	0.884674	2.22892	1.0137	2.6168	1.38613
ENSG00000157916	45.5704	42.4271	46.3967	53.2421	57.8965	47.3433	42.6358	49.6483	48.5984	63.4741	52.4465	59.5053
ENSG00000157911	5.96175	5.47982	5.67036	4.65235	4.96836	5.14837	5.05381	6.74086	5.64916	5.41469	5.57668	6.56512
ENSG00000149527	9.19705	9.47129	11.3657	6.2003	7.40901	4.36276	13.6487	11.2024	13.7961	4.68969	3.4167	5.73433
ENSG00000157881	15.6759	15.8564	17.1947	16.6746	14.7445	15.8125	27.4949	25.8985	29.3622	24.295	21.541	22.4448
ENSG00000197921	0	0	0	0	0.0537302	0.0429808	0	0.118853	0	0	0	0
ENSG00000238164	18.849	16.9728	19.683	16.609	14.9765	12.0295	16.808	11.8365	12.7243	13.9794	13.969	17.5048
ENSG00000157873	105.897	100.166	109.998	105.067	121.341	109.614	89.0202	93.6745	99.2149	117.783	117.529	114.68
ENSG00000157870	10.7816	13.0623	13.9771	7.55501	8.89105	9.33453	16.6383	18.9323	17.6831	14.0584	12.9833	13.1759
ENSG00000142606	6.50923	5.56872	4.86641	3.56999	3.62003	3.2441	1.06082	2.25935	1.17898	0.686171	1.25949	0.34461
ENSG00000237058	0	0	0	0	0	0	0	0	0	0	0	0
ENSG00000215912	0.101429	0.1459	0.15795	0.158722	0.147902	0.119754	0.85543	0.676988	0.740789	0.459818	0.551004	0.588037
ENSG00000169717	0	0.0909416	0	0	0	0	0	0	0	0	0	0
ENSG00000177133	0	0	0	0	0	0	0	0	0	0	0	0
ENSG00000142611	0	0	0	0	0	0	0.170477	0	0	0.30514	0	0.0251786
ENSG00000283572	0	0	0	0	0	0	0	0	0	0	0	0
ENSG00000130762	0	0	0	0	0	0	0	0.0436693	0	0	0	0
ENSG00000162591	2.68198	2.74619	5.69464	0.853101	0.938675	1.18908	6.16082	7.60484	7.3202	3.28092	3.87463	4.75978
ENSG00000207776	0	0	0	0	0	0	0	0	0	0	0	0
ENSG00000158109	12.1538	12.5188	15.3634	13.2023	14.6822	13.7632	14.2976	14.5339	15.4618	14.3861	12.6444	13.9436
ENSG00000116213	10.2545	12.2523	12.6069	17.0211	15.2373	15.3536	10.939	11.6383	15.5433	16.3536	16.1613	16.6855
ENSG00000078900	0.481211	0.704946	0.819413	6.99447	8.27712	7.43667	0.055616	0.0256109	0.0718322	5.95637	5.86232	7.20509
ENSG00000227589	0.0892319	0	0	0	0	0.0743066	0	0	0	0	0	0
ENSG00000235131	0	0	0	0	0	0	0	0	0	0	0	0
ENSG00000227372	3.71866	3.5041	4.13296	2.51003	3.26205	3.1411	6.42719	4.95202	6.63227	3.17696	3.84968	3.75801
ENSG00000162592	0	0	0	0	0	0	0	0	0	0	0	0
ENSG00000235169	0.342099	0.563429	0.977378	0.2469	0.175759	0.325443	1.15854	0.393795	1.01175	0.238444	0.467215	0.32008
ENSG00000130764	12.4492	12.3117	12.9704	12.9308	15.3665	9.84467	14.3865	14.9418	15.9343	18.2613	13.5138	15.5392
ENSG00000266075	0	0	0	0	0	0	0	0	0	0	0	0
ENSG00000116198	8.76848	9.29559	9.7615	10.7434	9.41984	10.6168	18.116	14.412	12.9303	12.7906	18.0781	16.6508
ENSG00000169598	1.85143	2.65314	2.82469	2.13	1.83341	3.58307	3.6043	4.19871	3.82738	4.3284	3.46793	4.27581
ENSG00000198912	7.73187	8.43221	8.96439	8.10259	9.24376	7.89483	10.3014	9.60791	9.40502	10.5354	10.1332	9.79243
ENSG00000236423	0.117537	0.0950549	0.160834	0.029176	0.270247	0.125916	0.3893	0.352177	0.491495	0.619008	0.179368	0.58406
ENSG00000233304	0	0	0	0	0	0	0	0	0	0	0	0
ENSG00000226374	0	0	0	0	0	0	0	0	0	0	0	0
ENSG00000284668	0	0	0	0	0	0	0	0	0	0	0	0
ENSG00000229280	0	0	0	0	0	0	0	0	0	0	0	0
ENSG00000235054	0	0	0	0	0	0	0	0	0	0	0	0
ENSG00000232596	0	0	0	0	0	0	0	0	0	0	0	0
ENSG00000196581	0	0	0	0.0546676	0	0	0	0.0100787	0.0231707	0	0	0.0228576
ENSG00000284674	0	0	0	0	0	0	0	0	0	0	0	0
ENSG00000231510	0	0	0	0	0	0	0	0	0	0	0	0
ENSG00000264101	0	0	0	0	0	0	0	0	0	0	0	0
ENSG00000131697	2.01228	2.75256	2.08825	4.63347	4.3987	3.62855	4.86118	4.01209	4.38552	6.6438	7.63468	9.89599
ENSG00000069424	76.7916	88.5686	100.116	108.613	120.512	99.2216	97.1135	92.9075	93.0546	134.685	135.989	139.538
ENSG00000116254	0.189757	0.405208	0.298532	0.448129	0.188205	0.19922	0.340868	0.270002	0.227529	0.0495082	0.00999809	0.0654038
ENSG00000116251	255.117	202.221	170.818	148.486	126.615	149.753	248.469	245.568	210.188	189.347	183.966	173.373
ENSG00000226944	0	0	0	0.285786	0.298597	0.232256	0.31683	0	0	0.299016	0.545093	0
ENSG00000158286	8.78467	9.184	8.5762	16.9491	16.9148	16.3136	4.96594	2.82081	4.72851	8.53967	10.484	8.606
ENSG00000116237	12.8808	15.5078	18.6015	17.8671	20.6322	18.2184	17.5271	15.9487	17.3474	26.1633	25.683	25.718
ENSG00000225077	0.105715	0.161321	0.332464	0.511227	0.351711	0.606891	0	0.123281	0.0902598	0.109755	0.32544	0.257287
ENSG00000173673	0	0	0	0	0	0	0	0	0	0	0	0
ENSG00000158292	1.23753	1.24632	2.30368	2.83564	3.77892	3.02028	0.108276	0.115276	0	0.320928	0.388687	0.367695
ENSG00000097021	17.2538	20.2502	21.6465	20.0294	21.578	18.7648	22.2228	19.7956	21.454	34.7244	34.783	30.8366
ENSG00000069812	0.223778	0.0555244	0.150363	0.204068	0.493288	0.219615	0.0949938	1.06044	0.214822	0.231637	0.283779	0.118813
ENSG00000187017	0.421438	0.280061	0.428741	0.708762	0.441974	0.220773	0.276636	0.24917	0.447509	0.0532059	0.125932	0.430192
ENSG00000265392	0	0	0	0	0	0	0	0	0	0	0	0
ENSG00000215788	51.9158	56.1704	59.7136	24.613	26.8114	29.1852	108.367	109.203	124.073	42.3598	38.18	41.0156
ENSG00000171680	0.676071	1.02728	1.15095	1.142	1.1001	1.15736	1.15799	1.37747	1.1967	0.649574	0.72801	0.763494
ENSG00000162408	9.87226	11.4926	12.0747	10.9566	11.2215	11.2572	24.5011	19.0943	20.4502	21.4891	20.0586	23.2687
ENSG00000253022	0	0	0	0	0	0	0	0	0	0	0	0
ENSG00000173662	0	0	0	0.0185276	0	0.0253865	0	0.0352386	0.0155803	0.195214	0.0289886	0.0315657
ENSG00000204859	4.93087	4.68707	7.03617	5.02676	8.602	6.77064	10.9829	8.8452	10.789	8.29994	11.2639	11.0556
ENSG00000162413	10.138	11.8386	13.1327	8.06021	9.76681	9.03971	14.5799	15.6535	14.6594	16.9872	18.3018	19.0244
ENSG00000116273	3.64155	4.52009	4.19228	6.25443	7.88768	6.11347	5.52824	4.51745	5.30868	6.59838	7.48447	7.35063
ENSG00000041988	8.60608	6.735	7.12799	7.86118	7.41493	6.53837	7.13198	8.25657	9.29555	8.3774	9.50563	8.16895
ENSG00000007923	10.6876	10.6233	9.06506	9.67318	12.9013	8.77404	14.5236	10.8662	12.9921	18.2304	16.8261	19.954
ENSG00000228750	0	0.0366527	0	0	0	0	0	0	0	0	0	0
ENSG00000237436	0	0	0	0	0	0	0	0.280985	0	0	0	0
ENSG00000171735	25.0572	22.313	24.0285	24.8826	26.1886	25.0211	24.601	20.9222	27.7866	30.3017	28.809	25.5785
ENSG00000237365	0	0	0	0	0	0	0	0	0	0	0	0
ENSG00000207056	0	0	0	0	0	0	0	0	0	0	0	0
ENSG00000237402	0	0	0	0	0	0.248113	0	0	0	0	0	0
ENSG00000237728	0	0	0	0	0	0	0	0	0	0	0	0
ENSG00000225126	0	0	0	0	0	0	0	0	0	0	0	0
ENSG00000049245	17.8277	20.6097	17.0983	16.886	19.8967	17.3066	21.7211	21.7571	20.5642	16.8432	16.9508	17.9804
ENSG00000049246	1.28892	2.23931	2.44247	1.16695	1.35623	1.54729	2.50126	1.62587	1.53261	0.905545	1.24196	1.34582
ENSG00000049247	3.96615	2.45172	2.33083	0.357443	1.01753	0.357949	12.9702	17.57	14.0613	3.7637	6.71838	6.42018
ENSG00000049249	24.9083	27.2497	25.878	17.2077	17.3754	15.7086	26.3975	26.6569	25.6063	18.5246	17.9007	14.9628
ENSG00000116288	190.792	171.146	166.811	137.772	144.81	144.759	180.253	208.925	209.775	230.546	224.912	203.112
ENSG00000200344	0	0	0	0	0	0	0	0	0	0	0	0
ENSG00000116285	0.0523979	0.0958541	0.0909464	0.335174	0.421769	0.309047	0.0757573	0.0999998	0.0958646	0.214984	0.486557	0.106382
ENSG00000238290	0	0	0	0	0	0	0	0	0	0	0	0
ENSG00000232848	0	0	0	0	0	0	0	0	0	0	0	0
ENSG00000227634	0	0	0	0	0	0	0	0	0	0	0	0
ENSG00000200975	0	0	0	0	0	0	0	0	0	0	0	0
ENSG00000251977	0	0	0	0	0	0	0	0	0	0	0	0
ENSG00000162426	0.0671346	0.036927	0.178968	0.0340686	0.0641757	0.0195018	0	0	0.286643	0.0237483	0.0312652	0.0399038
ENSG00000252254	0	0	0	0	0	0	0	0	0	0	0	0
ENSG00000142599	10.2065	13.4005	13.7847	17.719	19.4409	18.6782	27.6128	18.4974	18.196	26.0063	25.6523	28.4858
ENSG00000232912	0.413598	0.228811	0	0	0	0	0.23659	0.498895	0.181736	0	0.153138	0
ENSG00000234619	0	0	0	0	0	0	0	0	0	0	0	0
ENSG00000224315	0.39552	0.218294	0.0837364	0.306056	0.529391	1.00241	0.775197	0.466368	0.339784	0.416913	1.15067	1.11914
ENSG00000222511	0	0	0	0	0	0	0	0	0	0	0	0
ENSG00000229716	0	0	0	0	0	0	0	0	0	0	0	0
ENSG00000074800	1707.23	1730.43	1648.44	1748.35	1812.89	1398.45	1152.54	1187.73	1253.06	1491.55	1450.86	1413.78
ENSG00000274258	0	0	0	0	0	0	0	0	0	0	0	0
ENSG00000230679	1.35787	0.644799	0.963891	0.597689	0.208814	0.16214	1.54915	1.16779	1.19187	1.04226	0.758295	0.338833
ENSG00000201725	0	0	0	0	0	0	0	0	0	0	0	0
ENSG00000238249	0	0	0	0	0	0	0	0	0	0	0	0
ENSG00000131686	5.07178	6.16858	5.72356	1.29556	2.24574	1.16995	33.5393	33.2791	36.0417	14.5989	15.7017	13.8705
ENSG00000265141	0	0	0	0	0	0	0	0	0	0	0	0
ENSG00000197241	0	0	0	0	0	0	0	0	0	0.0387508	0	0
ENSG00000142583	0.0247958	0.229457	0.0318539	0.0785361	0.116093	0.0206614	0.114573	0	0.0211822	0	0.0117321	0.0199416
ENSG00000180758	8.71532	10.8715	14.8273	1.06021	1.20672	0.722292	10.5465	8.77415	8.60208	1.68722	1.73072	1.82173
ENSG00000228526	4.92869	3.94337	4.07602	1.66841	1.7657	1.60937	6.81643	5.1851	5.65844	3.15089	3.21604	4.47247
ENSG00000284357	0	0	0	0	0	0	0	0	0	0	0	0
ENSG00000234546	4.71535	2.23446	2.78937	0.336879	0.727227	0.458521	1.84135	1.97856	2.05795	1.30901	0.631955	0.731105
ENSG00000049239	6.41704	9.29208	9.98074	5.78285	6.33229	4.30518	8.04959	6.84567	6.68139	4.62022	4.94268	5.09253
ENSG00000171621	11.9887	14.4664	14.9596	28.9334	34.6689	28.6499	16.8453	17.2484	16.5646	14.5107	17.114	16.1891
ENSG00000284693	0.0875679	0	0.0371784	0	0	0.0182014	0.0238051	0.203233	0.0187359	0	0	0.0189753
ENSG00000252956	0	0	0	0	0	0	0	0	0	0	0	0
ENSG00000171612	1.87589	1.77081	1.89596	1.79579	1.69011	2.21658	1.38466	1.38131	1.57663	3.12974	2.86459	2.91697
ENSG00000188807	3.35297	4.09232	3.78339	3.11342	3.17541	3.01359	4.70598	3.65715	4.02189	6.86497	7.44803	7.96904
ENSG00000171608	39.638	53.8068	60.6418	66.9439	81.6638	69.0795	65.0444	54.6441	57.8808	72.3562	72.9341	77.0923
ENSG00000179840	0.0926533	0.238451	0.104506	0.281701	0.352411	0.128141	0.10069	0.213465	0.13201	0.222959	0.0584099	0.106345
ENSG00000231789	0.204157	0.0752387	0.170612	0.0691352	0	0.0564328	0.149503	0.079216	0.174923	0	0.193805	0.058549
ENSG00000171603	27.9505	41.4395	52.0246	57.7416	70.729	61.5712	41.4017	34.7853	33.7095	51.7094	53.1152	55.3006
ENSG00000271264	0	0	0	0	0	0	0	0	0	0	0	0
ENSG00000178585	2.83114	4.20536	4.23193	2.27214	3.83794	3.81919	2.96114	3.70803	4.07185	3.867	3.56521	4.1721
ENSG00000162441	12.3272	13.1083	11.6455	11.5438	12.0199	12.7487	16.1448	15.4149	14.8607	16.2073	13.1956	13.8104
ENSG00000173614	3.17368	3.43969	3.85134	3.06774	3.65687	2.89408	5.26611	3.69267	4.50125	4.1567	4.16251	4.59189
ENSG00000202415	0	0	0	0.396055	0	0	0.441022	0	1.36778	0	0.383255	0
ENSG00000283611	0	0	0	0	0	0	0	0	0	0	0	0
ENSG00000265521	0	0	0	0	0	0	0	0	0	0	0	0
ENSG00000162444	0	0	0	0	0	0	0	0	0	0	0	0
ENSG00000130939	10.5983	12.4203	15.3683	11.7939	13.9845	12.5142	16.6432	14.8074	14.4246	17.3604	18.6324	18.6995
ENSG00000224340	0	0	0	0	0	0	0	0	0	0	0	0
ENSG00000233623	0.208263	0	0.0860764	0	0.109719	0.172469	0.464093	0.245675	0	0.22022	0.100022	0.630976
ENSG00000201746	0	0	0	0	0	0	0	0	0	0	0	0
ENSG00000054523	3.88336	3.93524	4.35178	7.59681	10.2181	8.48302	3.0318	2.4307	2.19821	7.31724	9.21354	11.0581
ENSG00000199562	41.3374	32.3518	20.0366	31.2752	20.1843	32.0678	16.698	22.1208	45.9803	24.024	13.4949	4.15827
ENSG00000264501	0	0	0	0	0	0	0	0	0	0	0	0
ENSG00000142657	47.2711	50.7025	52.7715	48.3746	54.6166	47.7612	35.611	36.0188	37.4449	65.6612	63.4618	64.2655
ENSG00000251503	0.19426	0.506069	0.397195	0.232109	0.426303	0.880823	0	0.0736643	0.475318	0.140736	0.752969	0.509933
ENSG00000175279	4.39983	4.52284	2.93689	4.50622	4.94075	5.08459	4.00131	4.51369	4.584	7.53072	8.59524	6.73593
ENSG00000241563	0	0	0	0.0834513	0	0.091113	0	0	0.111489	0	0.229533	0.257676
ENSG00000160049	11.2057	12.1393	13.3556	11.35	11.7724	11.3975	12.3877	11.7302	12.8877	16.5488	15.5909	16.1971
ENSG00000142655	7.15643	7.54387	8.39108	12.0945	12.7507	10.4086	9.77692	9.59066	9.43989	12.5042	12.1218	11.395
ENSG00000243267	0	0.529562	0	0	0	0.835657	0	0	0.889449	0.552361	0.507438	0
ENSG00000130940	0.682055	1.1128	1.37606	3.33745	3.52652	3.36884	2.2049	1.45908	1.51155	2.95825	3.70302	3.68076
ENSG00000225158	0	0	0	0	0	0	0	0	0	0	0	0
ENSG00000175262	0	0	0.064742	0	0	0	0	0	0	0	0.0231933	0
ENSG00000215785	0	0	0	0	0	0	0	0	0	0	0	0
ENSG00000120948	41.8524	46.9204	53.9557	54.6928	56.5971	56.2098	65.9322	66.973	69.0095	88.9268	84.032	83.4919
ENSG00000009724	0	0	0.0222161	0	0.026915	0.0185769	0	0	0	0.0263674	0	0
ENSG00000116649	37.174	44.4549	51.5215	42.4883	42.5056	42.8654	52.4496	47.8841	50.3435	84.3484	87.0068	83.8414
ENSG00000171824	17.0179	18.6713	19.7558	18.0639	22.0142	20.0704	30.2468	25.0538	28.6708	31.949	34.3247	31.0363
ENSG00000230337	0.571474	0	0.600057	0	0.19278	0.173343	0.237361	0	0.548491	0.673151	0.406579	0
ENSG00000198793	7.44896	8.66722	9.82192	8.81753	11.2144	10.1809	15.9543	11.8202	12.8874	14.027	16.6376	16.8547
ENSG00000225602	0	0.114613	0	0	0	0	0	0	0	0	0	0
ENSG00000253086	0	0	0	0	0	0	0	0	0	0	0	0
ENSG00000171819	0	0	0	0	0	0	0	0	0	0	0	0
ENSG00000207451	0	0	0	0	0	0	0	0	0	0	0	0
ENSG00000238173	0	0	0	0	0	0	0	0	0	0	0	0
ENSG00000120942	5.53679	6.91741	7.63076	4.93402	4.97287	5.11898	10.0048	8.99801	9.73483	8.52217	8.93183	8.1539
ENSG00000238199	0	0	0	0	0	0	0	0	0	0	0	0
ENSG00000224338	0	0	0	0	0	0	0	0	0	0	0	0
ENSG00000204624	0	0.0113689	0.0178939	0	0.0213702	0.0688213	0.132473	0.164061	0.184734	0.0623122	0.0478058	0.168271
ENSG00000235643	0.0451857	0	0	0	0	0	0	0.0526383	0	0	0	0
ENSG00000116661	0.557211	1.08185	0.847068	0.949905	2.04612	1.37506	0.272709	0.388221	0.472856	0.848048	1.06837	0.608827
ENSG00000132879	8.34642	8.08188	7.83854	6.48466	5.33511	6.08065	6.40314	7.46428	6.91642	6.06562	5.80912	6.07209
ENSG00000116663	10.1585	9.41256	11.0463	11.0402	13.4443	13.7799	5.36288	5.02187	5.47972	12.9908	11.3955	12.4846
ENSG00000116670	24.3882	23.309	21.4873	28.0523	23.4071	19.3358	20.5806	19.8689	22.5453	26.9815	25.6452	23.1901
ENSG00000162490	0.0625159	0.0611908	0.118711	0.175676	0.236908	0.167297	0.0524356	0.0794073	0.0177767	0.249057	0.222674	0.221739
ENSG00000177674	17.9949	17.8789	21.7855	21.6554	24.6487	20.5195	23.1671	23.3356	23.5393	19.6193	22.0381	22.1821
ENSG00000215910	0	0	0.0795848	0	0	0	0.117847	0	0	0	0	0
ENSG00000177553	0	0	0	0	0	0	0	0	0	0	0	0
ENSG00000177000	9.07879	8.8675	8.43246	8.37667	7.70658	8.26389	13.0791	12.2044	11.6011	11.3067	10.1333	10.0701
ENSG00000011021	1.16631	1.18977	1.69816	1.6669	1.63974	1.37223	2.4839	3.17008	3.41923	4.17224	3.8157	6.15903
ENSG00000175206	0	0	0	0	0	0	0	0	0	0	0	0
ENSG00000120937	0	0	0	0	0	0	0	0	0	0	0	0
ENSG00000224904	0	0	0	0	0	0	0	0	0	0	0	0
ENSG00000199347	350.909	218.682	125.395	150.137	85.5834	94.0241	63.0899	58.2515	36.0707	17.1106	37.9064	15.0722
ENSG00000201801	2.59548	0	0	0	0	0	0	10.6428	0	0	0	0
ENSG00000116685	33.2552	32.1235	32.6275	32.6635	35.2375	32.8364	29.7509	33.2067	31.3551	35.8614	33.4691	32.6357
ENSG00000083444	6.4552	7.05279	7.83492	11.6717	12.6437	9.75446	6.6271	5.67133	6.45654	11.4563	13.3047	12.4459
ENSG00000116688	12.0622	14.4171	16.5574	19.1258	22.1425	19.4729	17.6414	17.9245	18.2591	31.4929	30.0514	30.3545
ENSG00000116691	82.7661	76.6933	83.7051	113.238	104.276	96.1586	77.0463	76.0771	75.7201	148.052	150.1	139.507
ENSG00000202461	0	0	0	0	0	0	0	0	0	0	0	0
ENSG00000276869	0	0	0	0	0	0	0	0	0	0	0	0
ENSG00000243539	0	0	0	0	0	0	0	0	0	0	0	0
ENSG00000120949	8.97324	10.3852	9.11977	22.8018	22.4678	15.0861	15.6494	14.5971	13.7079	60.1808	61.1222	58.606
ENSG00000201135	0	0	0	0	0	0	0	0	0	0	0	0
ENSG00000227875	0	0	0	0	0	0	0	0	0	0	0	0
ENSG00000283789	0	0	0	0	0	0	0	0	0	0	0	0
ENSG00000028137	477.16	540.53	585.231	676.103	816.774	702.095	433.948	420.95	432.71	393.392	405.346	390.725
ENSG00000263676	0	0	0	0	0	0	0	0	0	0	0	0
ENSG00000225196	0	0	0	0	0	0	0	0	0	0	0	0
ENSG00000252969	0	0	0	0	0	0	0	0	0	0	0	0
ENSG00000048707	3.92569	6.22057	6.65656	5.75269	5.63399	6.76497	14.0147	12.0814	10.7478	8.38043	10.859	14.5803
ENSG00000239149	12.0771	3.44808	7.06598	3.57298	2.36509	3.60839	10.9606	15.2221	5.10878	11.5009	0	2.10363
ENSG00000229484	0.442446	0	0.547505	0	0	0	0	0.262343	0.573641	0.464537	0.421247	0.376939
ENSG00000162496	6.06296	7.02347	7.1905	6.16689	6.55989	6.41259	1.01649	1.79465	1.7395	1.70985	1.64718	1.85626
ENSG00000221340	0	0	0	0	0	0	0	0	0	0	0	0
ENSG00000276830	0	0	0	0	0	0	0	0	0	0	0	0
ENSG00000204518	0	0	0	0	0	0	0	0	0	0	0	0
ENSG00000188984	0	0	0	0	0	0	0	0	0	0	0	0
ENSG00000157330	0	0	0	0	0	0	0	0	0	0	0	0
ENSG00000116726	0	0	0	0	0	0	0	0	0	0	0	0
ENSG00000116721	0	0	0	0	0	0	0	0	0	0	0	0
ENSG00000228338	0	0	0	0	0	0	0	0	0	0	0	0
ENSG00000239810	0	0	0	0	0	0	0	0	0	0	0	0
ENSG00000231103	0	0	0	0	0	0	0	0	0	0	0	0
ENSG00000179172	0	0	0.0458025	0	0	0	0	0	0	0	0.0516364	0.0469941
ENSG00000120952	0	0	0	0	0	0	0	0	0	0	0	0
ENSG00000243073	0	0	0	0	0	0	0	0.0346478	0	0	0	0
ENSG00000187545	0	0	0	0	0	0	0	0	0	0	0	0
ENSG00000204510	0	0	0	0	0	0	0	0	0	0	0	0
ENSG00000207434	0	0	0	0	0	0	0	0	0	0	0	0
ENSG00000234064	0	0	0	0	0	0	0	0	0	0	0	0
ENSG00000232423	0	0	0	0	0	0	0	0	0	0	0	0
ENSG00000274178	0	0	0.0330262	0	0	0	0	0	0	0	0	0
ENSG00000274764	0	0	0	0	0	0	0	0	0	0	0	0
ENSG00000277058	0	0	0	0	0	0	0	0	0	0	0	0
ENSG00000229571	0	0	0	0	0	0	0	0	0.0256361	0	0	0
ENSG00000277862	0	0	0.133549	0	0	0	0	0.0457561	0	0	0	0
ENSG00000236179	0	0	0	0	0	0	0	0	0	0	0	0
ENSG00000275774	0	0	0	0	0	0	0	0	0	0	0	0
ENSG00000229978	0	0.118739	0	0	0	0	0	0	0	0	0	0
ENSG00000280267	0	0	0	0	0	0	0	0	0	0	0	0
ENSG00000179412	0	0	0	0	0	0	0	0	0	0	0	0
ENSG00000204505	0	0	0	0	0	0.024416	0	0	0	0	0	0
ENSG00000279169	0	0	0	0	0	0	0	0	0	0	0	0
ENSG00000279804	0	0	0	0	0	0	0	0	0	0	0	0
ENSG00000250894	0	0	0	0	0	0	0	0	0	0	0	0
ENSG00000270601	0	0	0	0	0	0	0	0	0	0	0	0
ENSG00000231219	0	0	0	0	0	0	0	0	0	0	0	0
ENSG00000207511	0	0	0	0	0	0	0	0	0	0	0	0
ENSG00000182330	0	0	0.05021	0	0	0	0	0	0	0	0	0
ENSG00000237700	0	0	0	0	0	0	0	0	0	0	0	0
ENSG00000204501	0	0	0	0	0	0	0	0	0	0	0	0
ENSG00000204481	0	0	0	0	0	0	0	0	0	0	0	0
ENSG00000204480	0	0	0	0	0	0	0	0	0	0	0	0
ENSG00000204479	0	0	0	0	0	0	0	0	0	0	0	0
ENSG00000204478	0	0	0	0	0	0	0	0	0	0	0	0
ENSG00000162494	0	0	0	0	0	0	0.0293106	0	0	0	0	0
ENSG00000215909	0	0	0	0	0	0	0	0	0	0	0	0
ENSG00000162493	0.136064	0	0	0	0	0	0	0	0	0	0	0
ENSG00000222952	0	0	0	0	0	0	0	0	0	0	0	0
ENSG00000116731	17.3184	19.216	21.0845	19.302	23.1039	19.8924	29.4681	27.4371	25.5703	26.6743	27.2864	31.1577
ENSG00000189337	0.00867363	0.0799547	0.0200672	0.033294	0.0195088	0.0602236	0.0610597	0	0	0.047969	0	0.0618174
ENSG00000252151	0	0	0	0	0	0	0	0	0	0	0	0
ENSG00000234593	0	0	0	0	0	0	0	0	0	0	0	0
ENSG00000235829	0	0	0	0	0	0	0	0	0	0	0	0
ENSG00000175147	0	0	0	0	0	0	0	0	0	0.0379694	0	0.0183843
ENSG00000171729	0	0	0.0524359	0	0.0319794	0.102161	0	0	0.0245992	0.348543	0.198658	0.31045
ENSG00000204464	0	0	0	0	0	0	0	0	0	0	0	0
ENSG00000215720	0	0	0	0	0	0	0	0	0	0	0	0
ENSG00000278480	0	0	0	0	0	0	0	0	0	0	0	0
ENSG00000142621	0.170742	0.293684	0.352023	0.0312493	0	0.0384775	0.0249289	0.0183315	0	0.0405627	0.0218036	0.0738798
ENSG00000233485	0.016793	0.0925712	0.0143608	0.0341132	0.0349985	0	0.0182631	0.0193237	0	0.0347246	0	0.0583488
ENSG00000228140	0.0883108	0	0	0.0991525	0.121924	0.0325571	0	0	0	0.01011	0.0185862	0.0425319
ENSG00000142634	57.0545	57.757	62.1755	88.741	94.737	81.2329	37.8829	39.0886	41.6047	57.1694	54.7273	52.0018
ENSG00000162438	0.421002	0.127046	0.095488	0.164445	0.463494	0.382749	0.115772	0.136107	0	0.487749	0	0.0145811
ENSG00000142615	0	0	0	0	0	0	0	0.181809	0	0	0	0
ENSG00000215704	0	0	0	0	0	0	0	0	0	0	0	0
ENSG00000132906	15.0588	16.6012	15.6913	18.0442	19.3903	17.5711	15.4524	12.6774	13.9714	13.9389	12.9804	13.0624
ENSG00000116138	4.42068	7.0159	9.09619	8.47433	10.4854	8.95753	10.1623	7.51512	9.72788	8.76861	12.2343	9.76934
ENSG00000251866	0	0	0	0	0	0	0	0	0	0	0	0
ENSG00000116771	13.6825	13.7557	12.9755	6.11046	7.13243	6.12963	13.6656	14.4667	16.4737	10.6885	10.751	10.3038
ENSG00000235084	0.210777	0.232989	0.173134	0.215908	0.224667	0.174913	0.47535	0.251386	0.183217	0	0.20241	0.180832
ENSG00000252417	0	0	0	0	0	0	0	0	0	0	0	0
ENSG00000236500	0	0	0	0	0	0	0	0	0	0	0	0
ENSG00000197312	9.99349	9.9552	12.1287	8.17525	9.50752	7.90912	15.0329	12.9062	11.416	15.347	14.2956	16.122
ENSG00000215695	2.23844	3.1243	3.4811	2.33869	3.78794	4.83419	4.13391	4.0754	4.36933	6.3633	4.60166	6.35564
ENSG00000116786	15.1437	18.7891	20.2585	19.1609	19.8219	19.1568	19.8344	17.8274	19.8045	21.883	21.1176	22.0368
ENSG00000162461	0.0747865	0.0205201	0.0797228	0.225906	0.381989	0.138829	0.179188	0.0634834	0.0944568	0.112658	0.051775	0.173328
ENSG00000224459	0	0	0	0	0	0	0	0	0	0	0	0
ENSG00000162460	0	0	0	0	0	0	0	0	0	0	0	0
ENSG00000162458	0	0	0.0337066	0	0	0	0	0	0	0.0396555	0	0.0131243
ENSG00000224321	0.17302	0	0	0	0	0	0	0	0	0	0	0
ENSG00000233954	0.174093	0.355126	0.063364	0.276249	0.231912	0.123757	0.18879	0.171093	0.127324	0.204962	0.0470514	0.21515
ENSG00000179743	1.4184	1.18357	1.28913	0.951664	0.875495	0.949541	1.28248	1.70132	1.59723	1.42272	1.3921	1.56191
ENSG00000065526	11.9701	12.8852	15.212	15.1583	18.4997	14.8932	22.3203	16.2468	14.516	18.9215	19.9416	22.5127
ENSG00000116809	17.5051	10.9563	14.1632	19.9193	20.3094	16.8073	12.712	11.3937	14.92	15.2994	16.731	15.2121
ENSG00000224966	0	0	0	0	0	0	0	0	0	0	0	0
ENSG00000183888	0	0	0	0	0	0	0	0	0	0	0	0
ENSG00000173641	0	0	0	0	0	0.0213788	0	0	0	0	0	0
ENSG00000186510	0	0	0.0795044	0	0.0223979	0	0	0	0	0	0	0.0186299
ENSG00000232456	0	0	0	0.228925	0	0	0	0	0.0948789	0.338623	0.102889	0.185995
ENSG00000184908	0	0	0	0	0	0	0	0	0	0	0	0
ENSG00000185519	0	0.123584	0.0323762	0.0755264	0.61338	0.123312	0.0793072	0.0423026	0	0.259931	0.368302	0.124471
ENSG00000142627	0.0270087	0	0.0116345	0.0943449	0.028065	0.0653942	0.0290817	0.0154006	0.0344348	0	0	0
ENSG00000227959	0	0	0	0	0	0	0	0	0	0	0	0
ENSG00000234166	0	0	0	0	0	0	0	0	0	0	0	0
ENSG00000142632	1.38968	2.24102	2.53629	1.46942	1.50887	2.0323	1.46263	0.748148	1.5607	0.971695	1.41212	1.56251
ENSG00000237276	0	0.671038	0.731507	0.315243	0.330755	1.0223	1.06102	0	1.3564	0.705216	0.695479	0.590071
ENSG00000132881	2.92695	1.31112	4.19121	1.21217	2.12956	1.4773	5.54098	3.21109	3.08123	3.70321	4.26514	2.82962
ENSG00000233929	0	0	0	0	0	0	0	0	1.05916	2.64801	0	0
ENSG00000037637	6.04338	8.53049	8.11119	8.09114	10.5588	8.4579	10.8822	10.203	9.50144	10.1528	11.2925	11.1397
ENSG00000055070	73.5993	79.5731	82.8676	83.8938	96.5329	81.7864	66.7518	63.9894	69.6889	93.4387	84.6695	80.893
ENSG00000226457	0	0	0	0	0	0	0.310067	0	0	0	0	0
ENSG00000187144	0	0.0160331	0.0247394	0	0.030253	0.036403	0	0	0.0248682	0.044941	0	0.0250877
ENSG00000157191	99.1328	108.255	110.049	80.4209	85.7155	78.8743	101.11	106.724	112.167	93.2589	85.8434	87.5338
ENSG00000226029	1.09451	1.29302	1.42328	0.605728	0.822749	0.767303	4.80409	3.67504	3.51769	2.57118	2.95569	3.59552
ENSG00000080947	1.11661	0.774134	1.80405	0.913497	1.86443	1.16458	2.16399	1.17135	0.984112	3.03638	1.39621	2.05242
ENSG00000206652	4693.35	5797.1	2963.29	5755.59	3190.91	4955.91	4418.13	4404.66	3510.02	1068.01	3973.8	1862.55
ENSG00000233421	0	0.122376	0	0	0	0	0	0	0	0.0762315	0.0349555	0
ENSG00000277344	0	0	0	0	0	0	0	0	0	0	0	0
ENSG00000225710	0	0	0	0	0	0	0	0	0	0	0	0
ENSG00000219481	0.680737	0.757702	0.82606	0.366063	0.541462	0.639634	1.60078	0.88983	0.848513	0.808319	1.3837	0.745104
ENSG00000215908	6.32642	6.27307	6.74	5.4794	7.34415	5.52071	12.7257	12.209	13.5333	10.1744	10.7004	10.6709
ENSG00000186301	0.0968601	0.162607	0.291934	0.148171	0.258901	0.145873	0.183279	0.360485	0.423259	0.214187	0.314262	0.178597
ENSG00000207513	5234.96	6339.59	4408.18	4053.62	2022.86	5537.99	4089.26	2692.49	3503.66	1324.07	1827.49	1526.02
ENSG00000236698	7.88302	9.75965	5.00191	7.57514	8.21983	6.70642	4.35688	10.138	7.66036	10.0358	8.65771	8.40154
ENSG00000268869	0	0	0	0	0	0	0	0	0	0	0	0
ENSG00000058453	3.26684	3.04902	2.88886	2.37113	2.86598	2.69307	6.40433	6.33183	5.22977	4.54315	4.93389	5.01704
ENSG00000227684	0	0	0	0	0	0	0	0	0	0	0	0
ENSG00000207389	4356	7312.23	5825.33	6018.67	3284.91	4081.08	2014.78	4154.1	3405.57	2873.59	3114.49	2506.36
ENSG00000186715	0	0.0286417	0	0.105047	0.104021	0	0.339564	0.181638	0.143679	0.11337	0.208877	0.126685
ENSG00000230239	0	0	0	0	0	0	0	0	0	0	0	0
ENSG00000263811	0	0	0	0	0	0	0	0	0	0	0	0
ENSG00000277234	0	0	0	0	0	0	0	0	0	0	0	0
ENSG00000207005	5077.66	5376.47	6469.71	4719.92	6381.56	4355.81	4710.22	4228.01	3469.02	4229.57	817.138	1503.4
ENSG00000117122	0	0	0	0.0234542	0.158666	0	0	0	0.129073	0	0	0
ENSG00000159363	16.2724	19.792	24.8966	23.4067	27.9185	25.3834	22.357	23.2075	20.6119	20.5305	20.0193	21.5417
ENSG00000117118	53.6127	46.6562	42.194	40.5342	50.6092	45.1971	38.9819	39.6611	49.4044	59.7548	58.9123	51.7478
ENSG00000117115	0	0.0248314	0.115042	0	0.0469247	0.0395847	0.0128832	0.051886	0.0770803	0.0611705	0.0788122	0.0308684
ENSG00000204362	0	0	0	0	0	0	0	0.0250105	0	0	0	0
ENSG00000142623	0	0	0	0	0	0	0	0	0	0	0	0
ENSG00000142619	0	0	0	0	0	0	0	0	0	0	0	0
ENSG00000266634	0	0	0	0	0	0	0	0	0	0	0	0
ENSG00000159339	0	0.41161	0.132833	0	0	0	0.051525	0.0272189	0	0.0244932	0	0
ENSG00000276747	0	0	0	0	0	0.0184029	0	0	0	0	0.0633874	0
ENSG00000227751	0	0.44165	0	0	0	0	0	0	0	0	0	0.358549
ENSG00000179051	21.2917	28.6482	30.8486	30.0237	35.0511	30.7313	37.9649	35.0896	35.4896	52.0806	52.3566	53.5059
ENSG00000074964	0	0	0	0	0	0	0	0	0	0	0	0
ENSG00000236648	0	0	0	0	0	0	0	0	0	0	0	0
ENSG00000117148	0	0	0	0	0	0	0	0	0.0288085	0	0.0319103	0
ENSG00000261781	0	0	0	0	0	0	0	0	0	0	0	0
ENSG00000117154	0	0	0	0	0	0	0	0	0	0	0	0
ENSG00000230035	0	0	0	0	0	0	0	0	0	0	0	0
ENSG00000179023	0	0	0	0	0	0	0	0	0	0.010617	0.00978026	0
ENSG00000235282	0	0	0	0	0	0	0	0	0	0	0	0
ENSG00000009709	0	0	0	0.0190073	0	0	0.0100889	0	0	0	0	0
ENSG00000179002	0	0	0	0	0	0	0	0	0	0	0	0
ENSG00000159423	1.10324	1.79403	1.29174	1.76299	1.75322	1.8802	1.606	1.44665	1.5925	2.05502	2.73723	2.41855
ENSG00000265606	0	0	0	0	0	0	0	0	0	0	0	0
ENSG00000221662	0	0	0	0	0	0	0	0	0	0	0	0
ENSG00000169991	4.32978	5.73722	8.31653	6.85311	8.34272	8.90924	9.48969	10.7804	8.53025	10.9624	9.25421	9.5874
ENSG00000127481	14.25	16.6669	20.0012	17.7749	19.5567	20.5043	36.5495	25.8178	23.277	27.9823	35.3898	37.8852
ENSG00000230424	0.162561	0.72157	0.928807	0.332558	0	0.135104	0.923487	0.58549	1.13649	0.349728	0.950284	0.424902
ENSG00000127463	5.22823	7.39455	9.07638	11.0237	14.3421	8.85084	11.1515	10.167	9.72709	13.6968	14.3449	16.2922
ENSG00000053372	15.5272	13.7374	13.5953	12.2579	11.768	10.4844	13.9577	12.4977	13.3329	23.5302	22.5214	21.9023
ENSG00000211454	0.0281988	0	0	0.10829	0.0518563	0	0.0306241	0.161709	0	0.0867975	0.0267432	0.0426757
ENSG00000162482	0	0.0780421	0.243054	0.0359033	0.0365928	0	0.114222	0.202389	0.301438	0.107748	0.0659149	0.120263
ENSG00000053371	23.6355	20.4806	21.6252	20.7776	18.2714	18.8808	16.4207	16.8753	19.6589	18.6252	18.8332	18.1181
ENSG00000200403	0	0	0	0	0	0	0	0	0	0	0	0
ENSG00000040487	3.42019	3.07698	2.98291	2.90189	3.60683	2.47597	2.30353	2.65871	3.06738	2.33903	2.84721	2.72699
ENSG00000077549	192.144	214.107	242.462	294.245	332.786	274.99	255.222	261.948	280.284	306.97	305.381	292.123
ENSG00000240490	0	0	0	0	0	0	0	0	0	0	0	0
ENSG00000173436	80.0765	82.1564	70.8455	50.1897	61.0297	51.1918	84.955	84.0964	94.5182	74.851	78.3297	70.1934
ENSG00000201609	0	0	0	0	0	0	0	0	0	0	0	0
ENSG00000235185	0	0	0	0	0	0	0	0	0	0	0	0
ENSG00000158747	1.54815	1.8761	1.12736	0.677719	0.562698	0.874191	1.72219	1.42217	1.5763	1.68338	1.2019	1.86688
ENSG00000270136	0	1.55967	2.52456	2.1121	0.950877	0.76283	2.33838	0.804063	1.9482	1.95353	0	0.827121
ENSG00000158748	0	0	0	0	0	0	0	0	0.0280011	0	0	0
ENSG00000162542	9.73663	9.62797	11.2886	10.1117	10.7831	8.26318	10.368	9.40305	10.6894	8.0949	10.2392	10.3751
ENSG00000178828	0	0	0	0	0	0	0	0	0	0	0	0
ENSG00000235434	0	0	0	0	0	0	0	0	0	0	0	0
ENSG00000169914	1.06058	1.66336	1.21938	2.54334	1.3649	1.22713	2.954	1.49784	2.63261	2.22506	2.83081	2.64697
ENSG00000188784	0	0	0	0	0	0	0	0	0	0	0	0
ENSG00000242688	0	0	0	0	0	0	0	0	0	0	0	0
ENSG00000188257	0	0	0	0	0	0	0	0	0	0	0	0
ENSG00000127472	0	0	0	0	0	0	0	0	0	0	0	0
ENSG00000117215	0	0	0.0333224	0	0.0615803	0.0245616	0	0	0	0.0205026	0	0
ENSG00000158786	0	0	0	0	0.042234	0	0	0	0	0	0.0118112	0
ENSG00000187980	0.0159149	0.0175692	0.0404291	0.0161889	0.583424	0.0132816	0.0521717	0	0.0273463	0.0827542	0.0455945	0.0553814
ENSG00000162543	0.420504	0.432397	0.393069	2.28927	2.3645	2.25037	0.674111	0.618124	0.545937	1.03473	1.18236	1.0566
ENSG00000228105	0	0	0	0	0	0	0	0	0	0	0	0
ENSG00000158816	0	0	0	0	0.0143475	0	0	0.0268492	0	0	0	0
ENSG00000236963	0	0	0	0	0	0	0	0	0	0	0	0
ENSG00000162545	0.0843447	0.70679	0.540323	0.692454	0.619304	0.760965	0.63519	0.701988	0.473303	0.654584	0.820437	0.699514
ENSG00000090432	12.1121	12.8986	14.774	14.2645	14.7461	14.064	11.5285	11.1306	11.5822	11.7806	11.5802	10.299
ENSG00000215520	0	0	0	0	0.0924613	0	0	0	0	0	0	0
ENSG00000183114	0	0	0	0	0	0	0	0	0	0	0	0
ENSG00000158825	0	0.0953129	0.141778	0.133431	0.0918245	0	0.216594	0	0.224441	0.0926619	0.312077	0
ENSG00000158828	5.22836	5.89404	6.45146	3.07894	3.44543	2.99634	5.81704	5.98819	7.24113	4.64447	4.55197	4.32381
ENSG00000284005	0	0	0	0	0	0	0	0	0	0	0	0
ENSG00000117242	2.44639	2.24573	2.6484	3.60254	3.73812	3.203	3.10099	3.01599	3.31695	4.01127	4.49712	4.68151
ENSG00000244038	70.3358	71.9057	81.6133	99.3274	112.585	94.2529	89.1545	97.2808	103.978	121.554	116.824	112.674
ENSG00000117245	0	0	0	0.0638777	0	0	0	0	0	0	0	0
ENSG00000189410	0	0	0	0.0153193	0	0.0303006	0.0196372	0.0172969	0.0290929	0.033905	0	0
ENSG00000127483	54.4609	72.2591	70.5041	81.1323	90.7035	75.5857	91.3057	84.1419	79.3001	89.9014	95.1333	96.0355
ENSG00000075151	19.0598	23.0668	24.3767	18.8422	19.7299	17.4594	25.763	21.3795	22.6136	18.5987	19.2841	20.1133
ENSG00000251914	0	0	0	0	0	0	0	0	0	0	0	0
ENSG00000221808	0	0	0	0	0	0	0	0	0	0	0	0
ENSG00000233072	0.523292	0.288495	0	0.546338	0.287042	0	0.908817	0	0.462111	0	1.04687	0.696092
ENSG00000235112	0	0	0	0	0	0	0	0	0	0	0	0
ENSG00000117298	22.4479	29.2267	34.1752	31.1544	41.687	35.9624	58.8042	50.7284	47.9101	37.0167	39.1695	40.0893
ENSG00000231105	0.744377	0.892868	1.45483	0.758588	0.777562	0.692781	2.6118	2.19447	1.57347	0.954844	1.22197	1.48287
ENSG00000236216	0	0	0	0	0.605077	0	0.320048	0	0	0	0	0
ENSG00000228823	0	0	0	0	0	0	0	0	0	0	0	0
ENSG00000227001	0.538937	0.238822	0.278874	0.37723	0.11755	0.0893308	0	0.127232	0.280491	0.237229	0	0.468227
ENSG00000187952	0	0.3797	0.112134	0.418861	0.599584	0.407689	0.478725	0.405236	0.613941	0.8075	1.17714	0.551921
ENSG00000186543	0	0	0	0	0	0	0	0	0	0	0	0
ENSG00000142794	3.24468	3.23403	3.90551	3.63627	3.41961	2.31684	4.27874	4.48943	3.98364	2.75912	2.96801	2.92296
ENSG00000176378	0	0	0	0	0	0	0	0	0	0	0	0
ENSG00000162551	0	0.0410458	0	0	0.05462	0.0875895	0	0	0	0.127188	0.257343	0.163572
ENSG00000233431	0	0	0	0	0	0	0	0	0	0	0	0
ENSG00000076864	0.483715	0.336637	0.258585	0.159391	0.0648805	0.1498	0.17079	0.302505	0.278573	0	0.102718	0.0421262
ENSG00000090686	28.0295	24.4635	27.6329	26.3135	28.3201	23.6559	40.7008	30.77	33.4929	40.9265	41.0179	40.9832
ENSG00000187942	0	0	0	0	0	0	0	0	0	0	0	0.0589035
ENSG00000142798	0.272539	0.725914	1.07155	0.505369	0.747718	0.671347	0.0519863	0.550855	0.340501	0.203789	0.21176	0.0411481
ENSG00000232037	0	0	0.145031	0	0	0	0	0	0	0	0	0
ENSG00000219073	0	0	0	0	0	0	0	0	0	0	0	0
ENSG00000273610	0	0	0	0	0	0	0	0	0	0	0	0
ENSG00000201919	0	0	0	0	0	0	0	0	0	0	0	0
ENSG00000142789	0	0	0	0	0	0	0	0	0	0	0	0
ENSG00000278124	0	0	0	0	0	0	0	0	0	0	0	0
ENSG00000201273	0	0	0	0	0	0	0	0	0	0	0	0
ENSG00000228397	0.364282	0.0671087	0.304248	0.429992	0.31582	0.301214	0.111351	0.211616	0.443958	0.105482	0.28804	0.209321
ENSG00000218510	10.4684	10.0769	10.022	7.95856	7.63847	7.88847	11.9461	13.3276	14.0346	9.00717	7.41632	8.06434
ENSG00000285752	0.125207	0.114703	0.125872	0.128198	0.197135	0.1934	0.18187	0.143902	0.355396	0.365405	0.199118	0.272181
ENSG00000070831	262.596	248.212	255.662	284.962	306.109	271.749	207.932	215.173	236.583	248.41	238.248	232.22
ENSG00000230068	1.21197	0.966564	0.473504	0.80066	1.06365	1.31034	1.82758	1.91666	1.1149	0.799171	1.58764	1.62664
ENSG00000271428	0	0	0	0	0	0	0	0	0	0	0	0
ENSG00000162552	0.0271149	0	0	0.013799	0.0282046	0.0113041	0	0.12154	0	0.0278999	0	0
ENSG00000266564	0	0	0	0	0	0	0	0	0	0	0	0
ENSG00000234397	0	0	0	0	0	0	0	0	0	0	0	0
ENSG00000184677	3.39116	3.77553	4.48095	3.24376	4.69503	3.3705	8.05594	6.63278	6.9369	5.86744	5.84827	6.55299
ENSG00000237200	0	0.570242	0	0	0	0	0	0	0	0	0	0
ENSG00000070886	0	0.0123701	0	0	0	0	0	0	0	0	0	0
ENSG00000276835	0	0	0	0	0	0	0	0	0	0	0	0
ENSG00000173372	0	0	0	0	0	0	0	0	0	0	0	0
ENSG00000159189	0	0	0	0	0	0	0	0	0	0	0	0
ENSG00000173369	0	0	0	0	0	0	0	0	0	0	0	0
ENSG00000133216	0.303391	0.0152972	0.00389871	0	0	0	0	0	0	0	0	0
ENSG00000265422	0	0	0	0	0	0	0	0	0	0	0	0
ENSG00000264014	0	0	0	0	0	0	0	0	0	0	0	0
ENSG00000215906	0	0	0	0	0	0	0	0	0	0	0	0
ENSG00000227868	0	0	0	0	0	0	0	0	0	0	0	0
ENSG00000004487	12.8023	15.4812	16.8235	13.1194	15.6228	13.8686	18.7799	18.1508	20.0571	21.7805	20.9856	21.0727
ENSG00000263793	0	0	0	0	0	0	0	0	0	0	0	0
ENSG00000169641	7.27626	7.99094	9.82557	14.3829	19.8129	16.6239	8.70318	8.02361	6.84525	7.34561	8.53099	8.52211
ENSG00000206935	0	0	0	0	0	0	0	0	0	0	0	0
ENSG00000252578	0	0	0	0	0	0	0	0	0	0	0	0
ENSG00000179546	0	0	0	0	0	0	0	0	0	0	0	0
ENSG00000215381	0	0	0	0	0	0	0	0	0	0	0	0
ENSG00000261326	0.582657	0.441567	0.927006	0.346508	0.309469	0.357701	2.27507	1.50334	1.88406	1.59209	1.60699	1.87802
ENSG00000125944	60.2655	61.9343	57.8853	62.9472	65.8365	63.0824	69.6851	80.3739	80.4477	97.822	96.67	90.3742
ENSG00000125945	2.16513	3.20169	2.94664	2.5354	2.56415	2.35395	3.80211	3.56798	4.00704	3.62177	3.30788	3.17776
ENSG00000249087	0.364934	0.11344	0.227811	1.21662	0.237078	0.189173	0.722651	0.718866	0.765244	0.643115	0.177324	0.628355
ENSG00000201405	0	0	0	0	0	0	0	0	0	0	0	0
ENSG00000204219	0.400002	0.401271	0.765542	0.0369906	0.189749	0.0909326	2.10825	1.32594	1.83553	0.213458	0.22456	0.310883
ENSG00000088280	0.133114	0.14875	0.0217448	0.0190041	0.149204	0.061487	0.0973425	0.441284	0.0656419	0.0761996	0	0.0160797
ENSG00000007968	18.5742	24.0312	27.5498	28.5012	34.1092	31.7787	51.75	50.0376	49.4398	51.6841	51.7447	56.8161
ENSG00000117318	21.3446	18.1921	15.4896	11.4162	12.6115	12.3977	28.0941	32.9723	35.1157	26.8249	25.6327	25.4633
ENSG00000197880	0.093664	0.186012	0.549297	0.0316339	0	0	0.136202	0.0360916	0.405385	0	0.20758	0.0539608
ENSG00000229239	0	0	0	0	0	0	0	0	0	0	0	0
ENSG00000142676	1176.08	902.024	810.445	627.566	581.469	624.89	954.411	1080.29	1047.64	865.641	802.141	741.543
ENSG00000011007	11.2591	15.4173	14.7518	17.16	20.7623	18.212	17.4511	14.6265	15.5722	22.3897	22.012	23.0496
ENSG00000236810	1.74985	0.687208	0.783535	1.19485	0.890994	1.05689	2.14453	2.46499	3.18727	3.07546	1.83827	1.98757
ENSG00000057757	20.0938	21.7054	24.5809	20.5134	23.1326	22.5033	21.1644	23.969	24.5479	32.1952	29.9455	26.7498
ENSG00000011009	46.3191	47.9765	51.7803	48.1837	55.2703	47.3527	45.6883	43.1745	51.8068	45.9413	43.7019	43.6627
ENSG00000117308	11.9967	12.5134	11.9407	22.2466	19.0823	20.3496	11.5417	9.8329	9.3235	19.7693	20.5817	17.719
ENSG00000117305	16.1487	14.7639	14.9002	14.3802	13.762	10.97	16.824	17.5356	20.165	17.477	15.9357	15.4646
ENSG00000179163	2.59934	3.03955	2.79834	2.63905	3.3587	2.55137	2.35227	3.11291	3.39927	3.00012	2.89674	2.6096
ENSG00000188822	0	0	0.0165773	0	0	0	0.0210368	0.0888576	0.0165151	0.0399546	0.00922749	0.0252627
ENSG00000229106	0	0	0.0775358	0	0	0	0.0506217	0	0.158225	0	0	0.0799602
ENSG00000264926	0	0	0	0	0	0	0	0	0	0	0	0
ENSG00000230228	0	0	0	0	0	0	0	0	0	0.62537	0	0
ENSG00000189266	89.0909	80.621	86.107	73.0845	70.9047	69.9465	90.6316	102.838	102.621	89.389	86.4834	80.7828
ENSG00000188529	64.8857	55.4057	55.3675	61.9542	65.8917	62.9224	70.6731	71.3361	70.652	94.6907	86.4595	93.9811
ENSG00000215905	0	0	0	0	0	0	0	0	0	0	0	0
ENSG00000142661	0	0	0	0	0	0	0	0	0	0	0	0
ENSG00000230703	0	0	0	0	0	0	0	0	0	0	0	0
ENSG00000142677	0	0	0.0160032	0	0	0.0156504	0	0	0.0161202	0	0	0
ENSG00000185436	0.715788	0.811986	0.963236	0.342273	0.572599	0.462982	1.61228	1.25064	1.37219	0.72604	0.43747	0.672494
ENSG00000230023	0	0	0	0	0	0	0	0	0	0	0	0
ENSG00000232298	0	0	0	0	0	0	0	0	0	0	0	0
ENSG00000158055	0.019218	0	0.0655275	0	0.020078	0	0	0	0	0	0	0
ENSG00000001460	1.78606	1.43281	1.92103	1.26979	1.1652	1.02476	2.84927	1.88744	1.66243	2.28967	1.34296	2.32617
ENSG00000001461	14.4786	17.6703	20.3553	14.583	18.156	15.8232	27.5174	25.0247	26.9824	24.3152	22.2455	25.0521
ENSG00000117602	35.0573	44.2476	49.938	14.6677	19.379	16.8418	73.7675	66.7001	69.0862	40.8172	38.6632	39.6856
ENSG00000184454	0.0131101	0	0.0112758	0	0	0.0109813	0	0	0.0335954	0	0	0
ENSG00000239106	0	0	0	0	0	0	0	0	0	0	0	0
ENSG00000133226	34.6824	44.7823	52.5454	53.3764	59.7003	46.8683	60.2493	43.9548	50.0104	67.8968	79.6003	76.9028
ENSG00000169504	6.38698	9.19577	8.45714	17.7802	20.1069	15.9728	3.40829	3.67206	4.06317	9.34735	8.82405	9.39799
ENSG00000238482	0	0	0	0	0	0	0	0	0	0	0	0
ENSG00000020633	32.5152	46.353	51.1324	49.031	57.87	46.8636	51.4104	44.4485	44.0196	63.5396	65.9481	68.2851
ENSG00000278034	0	0	0	0	0	0	0	0	0	0	0	0
ENSG00000229162	0.478932	0.707186	0.199593	0.0811134	0	0.132348	0.0884664	0.280916	0	0.168242	0.153195	0.138492
ENSG00000264371	0	0	0	0	0	0	0	0	0	0	0	0
ENSG00000285823	0	0	0	0	0	0	0	0.104276	0	0.0567365	0.155511	0
ENSG00000233419	0	0	0	0	0	0	0	0	0	0	0	0
ENSG00000117614	34.7556	29.5984	33.453	23.6347	22.8397	22.2819	30.704	34.4966	37.3239	26.1244	26.3322	25.0794
ENSG00000117616	108.215	91.3106	97.212	65.8347	66.7325	59.5513	96.4776	104.875	110.694	65.3921	65.5318	66.321
ENSG00000187010	0	0	0	0	0	0.0150818	0	0	0	0	0	0.154606
ENSG00000224183	1.61506	2.99695	1.8119	2.52372	1.71514	0.305346	2.89753	0.387619	2.70539	1.04405	1.76541	0.393865
ENSG00000183726	78.4872	77.6137	89.9279	96.5919	107.132	87.5861	70.6164	67.9707	78.7701	79.6768	79.8775	72.1558
ENSG00000188672	0	0	0	0	0.143263	0.065637	0.054276	0.0574183	0	0.135548	0	0
ENSG00000204178	6.28467	7.10392	7.79707	7.3259	7.80689	6.86552	7.92218	7.00407	7.79718	8.83007	8.45677	8.63152
ENSG00000157978	9.21601	9.5226	12.5531	10.1336	7.87214	7.9277	11.398	10.8437	11.2822	7.71672	7.18919	7.84499
ENSG00000117643	0.796021	0.667514	0.605644	13.4262	14.4664	10.1557	0.44575	0.185492	0.14822	5.61891	6.16934	5.83486
ENSG00000162430	0.7601	1.1749	1.41015	0.72923	1.02476	0.900934	1.60282	1.28543	1.13591	0.714944	0.71057	0.722732
ENSG00000117640	15.7744	16.3548	17.1967	17.3991	17.8172	14.3791	16.1836	19.6201	19.0847	18.0585	16.0997	14.8315
ENSG00000127423	0.891152	1.19487	0.838268	1.38131	1.08011	1.16804	1.30803	1.54984	0.961217	2.48861	2.34566	2.26481
ENSG00000182749	0.803289	0.764317	0.953575	0.45091	0.52786	0.290584	1.15434	0.636792	0.918552	0.589271	0.813744	0.604476
ENSG00000207302	0	0	0	0	0	0	0	0	0	0	0	0
ENSG00000117632	106.793	95.15	85.6774	87.2519	97.7219	84.523	117.761	116.543	123.148	162.93	148.611	142.754
ENSG00000229786	0	0	0	0	0	0	0	0	0	0	0	0
ENSG00000283938	0	0	0	0	0	0	0	0	0	0	0	0
ENSG00000158006	7.55629	8.3338	8.87206	8.42531	7.86353	8.68373	9.09534	8.82183	9.86922	8.26654	8.5211	7.36587
ENSG00000207237	0	0	0	0	0	0	0	0	0	0	0	0
ENSG00000158008	0	0	0	0	0	0	0	0	0.0234787	0.0139224	0	0
ENSG00000158014	0	0	0	0	0	0	0	0	0	0	0	0
ENSG00000158022	0	0	0	0	0	0	0	0	0	0	0	0
ENSG00000175087	6.36647	6.73183	7.3326	4.70723	5.05312	5.067	10.5772	9.07553	10.1588	10.2344	10.3848	10.3304
ENSG00000197245	0	0	0	0	0	0	0	0	0	0	0.0377045	0
ENSG00000282872	0	0	0	0	0	0	0	0	0	0	0	0
ENSG00000236782	0	0	0	0	0	0.173639	0.0631093	0.151038	0	0	0	0
ENSG00000142684	32.4097	34.5742	28.388	22.7622	21.6764	25.6502	30.4988	34.6352	38.8605	43.2293	35.9661	32.2132
ENSG00000142675	2.24817	3.15108	3.42485	1.77463	2.13332	2.3165	3.04751	3.74063	3.85303	3.92802	3.15352	2.85688
ENSG00000188782	0	0	0.0510105	0	0	0.0250686	0	0	0.051681	0.156312	0.191138	0.130605
ENSG00000236155	0	0	0.0219819	0.0261611	0	0	0.0280576	0	0.0490335	0	0.151962	0
ENSG00000130695	6.6223	5.75156	6.13584	6.54161	7.1619	7.47744	12.1244	10.5417	12.1236	13.9985	15.2419	15.7168
ENSG00000142669	204.24	253.341	256.286	351.524	422.627	394.475	242.46	226.456	220.506	257.719	247.261	253.157
ENSG00000158062	8.95237	10.9858	10.9583	14.5066	12.3977	9.77848	10.1916	12.4379	11.4107	10.4641	9.67761	9.7049
ENSG00000169442	3396.62	2836.97	2531.7	2929.96	2442.58	3223.85	2897.73	3596.04	3354.5	1962.41	1861.46	1520.58
ENSG00000176092	0.586976	0.200209	0.901462	0.440328	0.512279	0.278906	0.0724734	0.0576513	0.03586	0.32876	0.188529	0.100869
ENSG00000176083	0.0357094	0	0.0919431	0.109468	0	0	0	0	0	0	0	0
ENSG00000131914	0	0	0	0	0	0	0	0	0	0	0	0
ENSG00000117682	21.8101	17.1345	22.0536	21.9462	23.682	24.2545	28.2252	28.2143	26.7078	32.0049	33.8643	32.9048
ENSG00000223583	0	0	0	0	0.158545	0.123134	0	0.353855	0.258814	0.158277	0.287765	0
ENSG00000225891	0	0.335355	0	0	0	0	0	0	0.131648	0	0	0
ENSG00000198830	300.24	296.58	325.42	337.301	366.502	305.958	338.173	340.415	359.477	488.521	489.341	456.315
ENSG00000224129	0	0.0783844	0	0	0	0	0	0	0	0	0	0
ENSG00000117676	62.8055	66.0927	80.1303	65.5773	72.2143	65.3081	89.496	86.4395	91.314	88.9225	89.9829	84.7814
ENSG00000238705	0	0	0	0	0	0	0	0	0	0	0	0
ENSG00000243905	0	0	0	0	0	0	0	0	0	0.463167	0	0
ENSG00000252802	0	0	3.10227	0	0	0	0	0	0	0	0	0
ENSG00000252429	0	0	0	0	0	0	0	0	0	0	0	0
ENSG00000117713	14.558	20.9487	24.7661	25.822	32.7125	27.615	34.567	26.0663	23.9803	33.7619	39.5096	41.1336
ENSG00000060642	5.45317	6.71166	8.74227	6.44061	6.82612	4.89443	11.9794	9.24553	10.6732	6.38363	7.29187	6.2851
ENSG00000241188	0	0	0	0	0	0	0	0	1.66217	0	0	0
ENSG00000204160	23.5044	27.2245	28.9771	43.4267	52.4704	45.6075	27.2666	28.4062	27.3547	37.4507	36.6234	38.6757
ENSG00000175793	0.516569	0.464656	0.647065	0.905566	0.731036	0.543085	1.46253	1.82098	1.51211	1.27909	1.21614	1.19184
ENSG00000142751	11.0911	9.04645	9.57588	9.35133	14.025	11.204	11.8234	10.1934	11.2758	19.2187	17.1164	17.8892
ENSG00000198746	5.19326	4.73852	7.24908	5.17388	6.54169	5.84639	7.0941	5.68377	6.84688	7.02566	6.49656	6.24187
ENSG00000090273	11.258	11.7648	15.7676	13.2523	14.6651	14.8542	15.7198	14.4425	14.8212	24.8464	25.4251	22.8344
ENSG00000131910	0	0	0	0	0	0	0	0	0	0	0	0
ENSG00000175707	0	0.070398	0	0	0	0	0	0	0	0	0	0
ENSG00000172746	0	0	0	0	0	0	0	0	0	0	0	0
ENSG00000224064	0	0	0	0	0	0	0	0	0	0	0	0
ENSG00000225294	0	0	0	0	0	0	0	0	0	0	0	0
ENSG00000253368	0.15678	0.145999	0.172286	0.134534	0.0343569	0	0	0.0379529	0	0	0	0.0283474
ENSG00000158246	0	0	0	0	0	0	0	0	0	0	0	0
ENSG00000090020	5.30113	7.0549	8.67216	9.47399	14.1767	11.5205	9.88189	7.6483	8.44235	9.04657	9.7751	12.6914
ENSG00000214973	0.34736	0.763151	0.0946139	0.233214	0	0.18795	0	0.134091	0.196916	0.722354	0.768405	0.298045
ENSG00000225159	0.149828	0.164329	0.254646	0.154016	0.159279	0.12579	0	0.173811	0.318296	0.0777034	0.293613	0.129354
ENSG00000225990	0	0	0	0	0	0	0	0	0	0	0	0
ENSG00000224311	0	0	0	0	0	0	0	0	0	0	0	0
ENSG00000142784	16.5438	22.3195	25.0698	17.9626	22.5683	16.702	24.9785	22.4278	21.9308	19.3389	19.5974	20.5511
ENSG00000252098	0	0	0	0	0	0	0	0	0	0	0	0
ENSG00000186501	14.6715	16.0678	17.9298	15.7003	19.8802	17.7039	18.6462	16.3743	17.6678	18.5959	19.0482	16.924
ENSG00000206888	0	0	0	0	0	3.20678	0	0	0	0	0	0
ENSG00000241547	1.4938	0.828848	0.45156	0.958166	0.399084	1.558	1.92215	1.35397	0.654601	1.81569	0.912736	3.08745
ENSG00000142765	47.8079	53.72	57.2463	35.3255	39.674	33.7283	64.5692	65.414	68.2198	40.2757	38.3507	39.606
ENSG00000142733	1.64292	1.96197	2.63059	3.25481	3.90149	4.22592	2.12998	1.72132	1.61671	1.31436	2.57926	1.98604
ENSG00000142748	0	0	0	0	0	0	0	0	0	0	0	0
ENSG00000174950	0	0	0	0	0	0	0	0	0	0	0	0
ENSG00000181773	0.0528963	0	0.0225904	0.322688	0.0274702	0.176375	0	0	0.0224664	0.216282	0.273686	0.38527
ENSG00000158195	30.0721	42.8233	47.9901	49.3336	57.8093	50.0875	54.12	48.3473	45.5167	55.1927	55.9723	58.9009
ENSG00000126705	4.8842	6.65189	7.74795	9.61217	11.8122	9.48087	11.7618	8.42811	8.09534	7.90611	9.30861	11.3286
ENSG00000000938	0	0.0298023	0	0.110344	0.0953397	0.0716771	0	0.129191	0	0	0	0.0234357
ENSG00000233975	0.208607	0.461762	0.169608	0	0	0.516041	0.235288	0.248946	0.364016	0.223872	0.607593	0
ENSG00000126709	126.223	109.232	100.679	173.9	180.008	200.728	34.6889	43.3664	48.4322	63.7359	62.6444	58.4055
ENSG00000206767	0	0	0	0	0	0	0	0	0	0	0	0
ENSG00000226662	0	0	0	0	0	0	0	0	0	0	0	0
ENSG00000207095	0	0	0	0	0	0	0	0	0	0	0	0
ENSG00000009780	5.38056	4.00695	5.22021	4.35098	4.62158	3.22194	5.3464	5.83056	5.5848	5.3287	4.4867	6.10521
ENSG00000230833	0	0	0.174378	0.105456	0	0	0	0	0.449999	0.328776	0.299621	0.0899969
ENSG00000117758	9.0511	10.416	9.96742	10.5054	10.4633	9.47963	13.629	13.5263	15.0884	14.7252	12.441	16.1133
ENSG00000223062	0	0	0	0	0	0	0	0	0	0	0	0
ENSG00000117751	22.7146	19.9402	21.6641	20.2809	20.9951	22.8865	25.5695	24.7459	25.5591	30.7429	28.274	29.3157
ENSG00000252947	39.044	48.7876	18.7193	32.2093	39.7256	28.0574	12.998	26.9135	22.1248	6.91424	20.9706	14.5946
ENSG00000130775	24.3258	27.6694	29.4166	24.1071	29.9946	27.6304	36.7696	32.415	36.307	29.6288	29.842	30.3284
ENSG00000117748	43.3371	46.8281	50.6466	57.7664	63.8593	51.4964	39.8273	43.6227	43.8174	57.3353	53.764	56.2884
ENSG00000130768	1.15774	1.3463	1.53282	1.33314	1.05967	0.931728	1.23855	1.33422	0.803724	0.500586	0.586202	0.330782
ENSG00000158156	5.69334	5.85728	7.70739	6.47464	9.407	9.23954	5.46095	5.92627	7.23905	6.60916	5.82618	7.23477
ENSG00000158161	11.5275	10.732	11.3339	9.03085	12.107	9.11906	13.4634	11.8667	12.3474	14.6862	15.2494	15.3096
ENSG00000240750	0.441466	0.968441	0	0	0	0	2.55174	0.537159	1.19274	0.973799	0.446472	1.18661
ENSG00000228589	31.5854	30.2126	28.1664	35.5215	44.0218	32.4278	25.6363	32.3072	39.9932	44.2412	39.7491	39.2413
ENSG00000214812	0	0	0	0	0	0	0	0.165824	0	0	0	0
ENSG00000253005	0	0	0	0	0	0	0	0	0	0	0	0
ENSG00000169403	0.0491219	0.0251704	0.0416207	0.152637	0.0254413	0.0306256	0.189727	0.084725	0.0623397	0.0235572	0	0.0790375
ENSG00000126698	60.3708	48.9374	50.6915	49.8088	49.3793	48.8054	56.6465	59.4791	62.3227	69.0734	62.7254	57.6164
ENSG00000130770	98.815	72.2384	62.8688	65.9078	69.2321	73.5209	67.35	76.7052	76.7259	77.8517	69.4158	74.0698
ENSG00000130766	4.89543	5.39275	7.89656	6.44604	7.46918	7.26684	6.72761	5.7395	6.96134	6.75708	6.88564	7.18668
ENSG00000130772	13.6114	14.9461	12.7394	13.4683	15.3105	13.2281	17.8546	17.5928	20.3413	17.2182	15.9487	16.0155
ENSG00000204138	5.55945	7.6927	8.55392	8.93286	11.0883	8.06499	11.3757	9.30999	9.00202	13.6565	11.9643	13.5339
ENSG00000206779	0	0	0	0	0	0	0	0	0	0	0	0
ENSG00000229820	0.251319	0	0	0.261888	0	0.428426	1.16255	1.22147	0.221354	0.272755	0.50074	0.666784
ENSG00000221216	0	0	0	0	0	0	0	0	0	0	0	0
ENSG00000180198	17.4066	15.7156	16.1698	19.6505	15.0895	15.6412	17.048	18.464	18.4991	33.606	34.9759	33.0784
ENSG00000242125	82.6739	50.7866	76.9146	69.0291	39.6609	56.5947	60.1156	68.692	60.0728	100.924	114.844	113.748
ENSG00000274266	9709.65	9632.58	6979.23	5878.94	3834.43	6493.74	5185.27	6096.13	4146.47	2881.35	3197.17	2644.87
ENSG00000200087	10197.6	10587.8	7322.23	7036.73	4634.14	7672.28	5312.88	6175.65	4676.64	3169.19	3110.44	2798.88
ENSG00000231468	0	0	0	0	0	0	0	0	0	0	0	0
ENSG00000180098	21.9907	18.5237	22.2182	27.3452	25.8614	23.9683	23.3307	24.6874	26.9356	31.679	30.7244	29.798
ENSG00000197989	18.7948	16.2008	17.5539	14.221	15.2217	13.1218	18.4923	23.3052	22.4011	24.743	28.4647	27.379
ENSG00000221539	0	0	0	0	0	0	0	0	0	0	0	0
ENSG00000278274	21.9055	43.7396	54.216	17.3755	0	9.93846	0	21.1115	0	0	0	0
ENSG00000273544	19.7187	14.3157	24.9987	19.4125	0	0	11.48	0	0	0	0	0
ENSG00000280498	59.2103	52.3893	93.1887	44.961	39.516	57.3189	17.9037	40.6435	0	0	0	0
ENSG00000274582	0	0	0	0	0	0	0	0	0	0	0	0
ENSG00000120656	26.0422	18.7957	19.9817	21.4254	25.2417	21.8828	19.7642	21.9134	23.5042	19.5998	18.7421	21.5616
ENSG00000188060	0.0558025	0.0885767	0.0679272	0.269372	0.226202	0.132998	0	0.0933133	0	0.0290542	0.0532525	0.0242661
ENSG00000229388	0.357884	0.132119	0.481378	0.121341	0.125664	0.0987296	0.247215	0.421728	0.205506	0.125819	0.342851	0
ENSG00000274978	0	0	0	0	0	0	0	0	0	0	0	0
ENSG00000162419	7.44245	7.41879	9.09881	8.57081	9.41438	9.80903	10.2502	8.52687	8.6635	11.5923	12.0161	12.3755
ENSG00000198492	25.9022	31.4288	31.4648	31.417	39.3196	35.3496	32.3929	29.1849	31.5882	40.8833	38.7369	41.659
ENSG00000116329	0	0	0	0	0	0	0	0	0	0	0	0
ENSG00000199756	0	0	0	0	0	0	0	0	0	0	0	0
ENSG00000159023	39.9525	44.9593	48.4255	26.1295	34.3575	27.2595	79.2876	69.4548	72.859	67.053	63.8265	70.4493
ENSG00000206704	0	0	0	0	0	0	0	0	0	0	0	0
ENSG00000277958	0.97591	0	0.759916	0.511941	0.535366	0	3.40519	0	0.888519	0.544173	0.499813	0.442252
ENSG00000253304	0	0	0	0	0.0246434	0	0.0766285	0	0	0	0	0
ENSG00000116350	30.2057	29.1701	30.2493	32.8312	38.2889	34.1793	38.0594	31.6117	34.2828	44.9706	44.0421	45.2904
ENSG00000116353	5.00635	8.07646	5.52023	3.77864	4.02792	4.83464	8.18684	5.67222	6.95287	8.7222	6.66336	8.21388
ENSG00000060656	0.12083	1.10648	0.110628	0.248774	0.0373364	0.108305	0	0.0112528	0.0242474	0.0376856	0.033719	0.0513796
ENSG00000230523	0	0	0	0	0	0	0	0	0	0	0	0
ENSG00000233399	0	0	0	0	0	0	0	0	0	0	0	0
ENSG00000162510	0.0134918	0.014875	0.0346793	0.0137613	0	0.0112772	0	0	0	0	0	0.0581721
ENSG00000186056	0.625849	1.56369	1.26424	0.433959	0.731015	0.737001	0.731276	1.53143	1.17913	0.948525	0.689386	0.498302
ENSG00000162511	251.015	338.365	381.702	220.797	272.695	219.641	304.289	289.327	294.327	253.948	252.639	258.926
ENSG00000264773	0	0	0	0	0	0	0	0	0	0	0	0
ENSG00000223382	0	0	0	0	0	0	0	0	0	0	0	0
ENSG00000222784	0	0	0	0	0.515565	0	0	0	0	0	0	0
ENSG00000162512	0.272457	0.309822	0.31388	0.621911	0.435906	0.683397	0.0435574	0.0276654	0.0343408	0.143443	0.21996	0.241468
ENSG00000266210	0	0	0	0	0	0	0	0	0	0	0	0
ENSG00000134644	24.7159	21.6702	31.6195	23.1723	24.9484	21.8691	38.8449	31.3403	32.1644	29.6645	38.9297	38.6258
ENSG00000215900	0	0	0	0	0	0	0	0	0	0	0	0
ENSG00000225142	0	0	0	0	0	0	0	0	0	0	0	0
ENSG00000084628	0	0.0226346	0	0	0.146666	0.017164	0	0	0	0	0	0
ENSG00000060688	36.8692	33.4506	35.024	29.2289	31.3261	28.1555	35.4243	40.3806	42.5147	51.987	48.9989	46.7914
ENSG00000121766	15.3853	11.6443	13.6412	10.5881	10.939	10.7509	12.9319	15.6192	15.1587	13.9507	14.2255	11.9811
ENSG00000121769	0	0	0	0	0	0	0	0	0	0	0	0
ENSG00000168528	0.0875276	0.12836	0.050303	0.0889672	0.030283	0.121084	0.12551	0.0665562	0.024796	0.0887505	0	0.124268
ENSG00000215899	0	0	0	0	0	0	0	0	0	0	0	0
ENSG00000206981	0	0	0	0	0	0	0	0	0	0	0	0
ENSG00000260386	0.0237391	0	0	0.0482157	0	0.0197342	0	0	0	0.0554275	0	0
ENSG00000265961	0	0	0	0	0	0	0	0	0	0	0	0
ENSG00000284543	0	0	0	0.0894584	0.0211038	0.0289848	0.184098	0	0.00865258	0	0	0
ENSG00000142910	0.131946	0	0	0	0	0	0.225619	0	0.0982689	0	0	0
ENSG00000121764	0	0	0	0	0	0	0.0303774	0.0321741	0	0	0	0
ENSG00000162517	30.2862	28.2825	28.2143	28.0096	30.9391	28.6328	28.1179	28.7096	28.4366	35.3942	32.4662	30.7333
ENSG00000235790	0	0	0	0	0	0	0	0	0	0	0.293751	0
ENSG00000084636	0	0	0.00837027	0	0	0	0	0	0	0	0.0216082	0
ENSG00000121753	0.0662145	0.0959198	0.0858993	0.582325	0.654829	0.694085	0.117265	0.405539	0.0189035	0.170408	0.211831	0.182807
ENSG00000266580	0	0	0	0	0	0	0	0	0	0	0	0
ENSG00000134668	0	0	0	0	0	0	0	0	0	0	0.252201	0.0176103
ENSG00000184007	235.924	226.072	221.775	231.842	244.037	227.758	195.222	203.277	209.443	244.092	213.022	225.655
ENSG00000121774	47.8616	57.931	61.6334	62.86	69.8341	61.6575	66.7307	61.1322	63.4453	89.5982	88.1122	91.7164
ENSG00000121775	7.35052	8.90418	10.1991	8.78682	9.5589	8.88753	10.759	10.2109	11.8575	11.7813	9.77184	11.3581
ENSG00000266203	0	0	0	0	0	0	0	0	0	0	0	0
ENSG00000276493	0	0	0	0	0	0	0	0	0	0	0	0
ENSG00000025800	15.7236	15.9519	16.7291	19.5294	23.5186	19.9338	21.1385	19.7598	16.2268	28.8248	26.5494	27.3355
ENSG00000084652	19.919	24.5084	27.1498	27.983	32.2431	27.9085	26.8005	25.6147	24.6877	38.2907	38.3462	37.4327
ENSG00000160050	7.52061	7.06408	7.86786	9.85256	10.8498	13.5645	8.92139	11.312	10.3091	10.3684	10.3536	10.3003
ENSG00000160051	0.364911	1.03186	1.11586	0.943869	0.866145	0.846134	1.15322	1.12066	0.703943	1.29228	1.53699	1.24101
ENSG00000222046	0	0	0	0	0	0	0	0	0	0	0	0
ENSG00000160055	5.1472	3.76225	5.44635	8.48896	9.78969	7.05652	6.86189	6.95101	7.38763	4.35253	5.57067	6.84503
ENSG00000084623	79.2323	87.649	97.8633	103.02	99.8291	95.7638	86.1083	97.3661	101.569	139.619	139.588	126.633
ENSG00000220785	0.13814	0.0582473	0	0.124963	0.38309	0.155369	0.0664617	0.035265	0.111028	0.0313575	0.0398561	0
ENSG00000183615	0.152205	0.250811	0.127616	0.228734	0.155352	0.373029	0	0.347294	0.25563	0.838083	0.208875	0.628113
ENSG00000182866	191.604	208.897	233.004	186.143	213.835	192.2	212.246	215.752	229.143	226.866	219.191	218.54
ENSG00000277617	0	0	0	0	0	0	0	0	0	0	0	0
ENSG00000252450	0	0	0	0	0	0	0	0	0	0	0	0
ENSG00000116478	60.3788	62.0618	73.0108	91.2472	103.254	89.4444	73.5758	69.4855	78.2777	110.777	105.681	107.091
ENSG00000175130	8.5427	9.47634	9.92674	17.3576	21.0574	18.4112	6.60399	6.39703	7.45863	17.774	20.04	19.2204
ENSG00000162526	0.139377	0.107431	0.035743	0.0989655	0	0.161094	0.53976	0.1142	0.120364	0.204538	0.453423	0.372989
ENSG00000225828	1.8588	1.22405	1.62095	1.64021	1.16187	1.09324	3.7189	2.97588	3.99009	2.53604	3.44786	3.13812
ENSG00000160058	23.1756	22.1524	22.4248	24.7812	26.6801	24.3554	23.8784	23.6222	28.0446	27.5227	26.5076	25.6713
ENSG00000224333	0	0	0	0	0	0	0	0	0	0	0	0
ENSG00000229259	0	0	0	0	0	0	0	0	0	0	0	0
ENSG00000263529	0	0	0	0	0	0	0	0	0	0	0	0
ENSG00000273274	0	0.013121	0	0.00409058	0	0.0033721	0	0	0	0	0	0
ENSG00000160062	0.0306335	0	0	0.0908932	0.0080599	0.0130102	0.0330508	0.0173699	0.0722355	0.0775389	0.0728264	0.0600594
ENSG00000176261	50.6456	31.4275	36.2814	36.0011	26.7181	35.8825	36.0984	42.2447	37.8287	37.827	39.351	31.5931
ENSG00000200591	0	0	0	0	0	0	0	0	0	0	0	0
ENSG00000162521	69.4085	70.6767	71.9236	69.1354	74.7467	67.4074	91.924	93.2452	98.8955	116.798	111.426	118.71
ENSG00000162520	0.0960398	0.0878983	0	0.31436	0.44984	0.0270595	0.0349141	0.22084	0.152119	0.300734	0.0306149	0.041676
ENSG00000162522	0.0826561	0.147284	0.0434482	0.716493	1.0081	0.998608	0.0439763	0.186889	0.0782001	0.172482	0.209566	0.221648
ENSG00000134684	54.7741	54.7906	66.9332	45.6632	48.2919	42.5661	78.8342	74.5992	73.6077	77.3884	74.1986	76.596
ENSG00000116497	16.4719	14.6641	19.6139	11.5268	12.4115	10.8997	29.7375	26.4167	25.5797	20.1624	25.7676	28.9898
ENSG00000160097	0	0	0	0	0	0	0	0	0	0	0	0
ENSG00000121905	0	0.0433271	0.03346	0	0	0	0.175318	0.181896	0	0	0	0
ENSG00000121900	0	0	0.0553856	0.130769	0	0	0	0	0	0.0659716	0	0
ENSG00000116514	27.0049	29.0528	29.609	93.6765	100.715	83.6108	12.4502	13.0221	13.0371	33.7473	31.1494	31.4301
ENSG00000004455	67.6242	59.6677	60.3021	70.1241	70.2575	60.5573	55.8948	62.0147	61.9851	82.2807	82.5595	82.4591
ENSG00000276645	0.649843	0	0.26338	0	0	0	0.374386	0	1.16158	0	0.969464	0.286199
ENSG00000142920	0.630724	0.226868	0.742432	1.29266	0.88385	0.832124	0.739527	0.130727	0.366048	0.177999	1.26956	0.262014
ENSG00000116525	2.75241	3.06743	4.23086	3.93562	5.18177	3.44114	7.55269	7.4843	6.42967	4.96749	5.6608	5.36545
ENSG00000160094	6.564	10.0205	10.019	8.3757	9.32337	7.91947	8.27894	9.03215	7.09925	7.06864	6.50634	7.00233
ENSG00000184389	0	0	0	0	0	0	0	0	0	0	0	0
ENSG00000134686	13.0423	15.9471	17.237	17.6784	21.6486	16.739	14.8366	14.9082	14.3679	19.1452	20.2733	17.0545
ENSG00000284154	0	0	0	0	0	0	0	0	0	0	0	0
ENSG00000222112	1.72389	0	1.03434	0	0	0	0.503248	0	0.391861	0.959697	0.879968	1.55949
ENSG00000233246	0	0	0	0	0	0	0	0	0	0	0	0
ENSG00000234512	0	0	0	0	0	0	0	0	0	0	0	0
ENSG00000121903	0.364273	0.659325	0.589274	0.160744	0.0861675	0.14223	0.90695	0.664589	0.80359	0.579307	0.376672	0.310577
ENSG00000121904	0	0	0	0	0	0	0	0	0.00324303	0	0	0
ENSG00000227000	0	0	0	0	0	0	0	0	0	0	0	0
ENSG00000176256	0	0	0	0	0	0	0	0	0	0	0	0
ENSG00000231163	0	0	0	0	0	0	0	0	0	0	0	0
ENSG00000201148	0	0	0	0	0	0	0	0	0	0	0	0
ENSG00000142698	0	0	0	0	0	0	0	0	0	0	0	0
ENSG00000207941	0	0	0	0	0	0	0	0	0	0	0	0
ENSG00000163866	19.9469	19.7334	20.0827	19.8136	20.9617	21.054	19.2914	18.1735	21.8311	23.9059	26.1748	22.63
ENSG00000189280	0	0	0	0	0	0	0	0	0.0722045	0	0	0
ENSG00000189433	0	0	0	0	0	0	0	0	0	0	0	0
ENSG00000188910	0	0	0	0.0630627	0.032339	0	0	0	0	0	0.0879979	0
ENSG00000187513	0	0	0	0	0.0738053	0	0	0	0	0	0	0
ENSG00000116544	0.207659	0.264388	0.19288	0.0689456	0.0520892	0.127136	0.400703	0.0961766	0.244103	0.18495	0.0464107	0.140835
ENSG00000241014	0	0	0.923124	0.255071	0	0.532869	1.02578	0.978785	1.33656	0.277645	0	0.925806
ENSG00000243749	26.6046	22.2314	21.8761	12.2332	11.1823	15.0462	28.3194	33.3283	29.7644	13.3787	14.6126	14.9317
ENSG00000163867	7.44287	6.47069	6.62943	5.78762	6.85828	7.86747	12.5636	9.46131	12.9398	9.30798	11.9228	12.1412
ENSG00000197056	2.75899	2.85346	3.61352	3.38204	4.94053	3.32894	4.86295	3.03097	3.83669	6.54047	3.69176	3.66071
ENSG00000233940	0	0	0	0	0	0	0	0	0	0	0	0
ENSG00000228348	0	0	0	0.196771	0	0	0	0	0	0	0	0
ENSG00000116560	72.551	75.5319	84.4331	79.7072	85.0689	85.6147	118.009	104.583	109.864	134.133	133.459	142.069
ENSG00000201868	0	0	0	0	0	0	0	0	0	0	0	0
ENSG00000146463	14.7494	10.5739	13.9592	11.9683	9.59172	11.9069	15.4277	18.8636	16.5602	16.7981	17.4338	13.1576
ENSG00000240374	0	0	0	0	0	0	0	0	0	0	0	0
ENSG00000201542	0	0	0	0	0	1.49107	3.95689	0	0	0	0	0
ENSG00000229994	0.842732	0.830698	0.900143	0.335687	0.308435	0.0945455	1.30624	0.696689	0.759756	1.07051	0.954032	0.918725
ENSG00000227409	0	0	0	0	0	0	0	0	0	0.2111	0	0
ENSG00000278702	0	0	0	0	0	0	0	0	0	0	0	0
ENSG00000142687	10.9071	10.384	12.6075	19.9594	22.4853	19.0506	19.3176	18.943	18.5934	15.4739	16.9756	19.8947
ENSG00000020129	6.6837	8.64243	9.52688	12.7763	16.1119	12.8479	12.9621	10.6882	12.3535	12.7789	12.6837	13.0781
ENSG00000239636	4.45462	5.16822	5.23942	2.66569	2.2807	2.73065	10.1775	8.75608	10.8882	3.4925	2.56786	2.67386
ENSG00000116819	0.621531	0.373192	0.267723	0.520796	0.380323	0.460711	0.937377	0.721572	1.16764	0.887301	0.472785	0.688111
ENSG00000126067	30.0183	32.0097	35.177	40.3128	47.3466	40.0099	29.2738	32.1993	35.218	53.9926	50.8579	51.3034
ENSG00000142686	6.05665	6.2765	7.11356	5.51636	7.55956	5.2928	6.83398	7.72044	8.09489	9.33666	8.87278	8.5268
ENSG00000092853	5.27414	5.74094	5.75421	8.41936	8.84055	7.86145	8.26008	9.0905	7.94264	16.7775	14.9746	16.326
ENSG00000134698	3.52333	5.10279	4.854	4.75218	5.05628	5.09223	5.38441	6.86073	6.38512	3.67306	3.77935	3.89164
ENSG00000092847	6.45897	8.73754	9.44356	8.59102	10.8562	8.14349	10.1515	8.41019	9.20712	11.0871	11.8787	11.7622
ENSG00000271164	0	0	0	0	0	0	0	0	0	0	0	0
ENSG00000126070	5.53665	6.48419	6.8465	4.73321	6.77279	5.40213	7.59647	7.66941	7.09676	5.68716	7.87147	7.29832
ENSG00000092850	0	0	0	0	0	0	0	0	0	0	0	0
ENSG00000116863	12.7324	12.2498	14.6349	13.4322	13.6243	12.2534	10.673	10.6975	11.4569	14.3814	14.2086	13.465
ENSG00000171812	0.0129613	0.0142075	0.0664991	0.0664728	0.0262425	0	0.0349806	0	0.0108858	0.0129045	0	0
ENSG00000054116	41.3542	35.9562	39.4086	38.4458	37.8251	37.7946	41.0337	41.761	43.4026	48.6423	40.8974	41.7545
ENSG00000116871	66.1244	82.7402	89.5621	79.5414	86.505	85.5932	102.444	96.6471	94.45	92.1611	97.7286	98.2644
ENSG00000264592	0	0	0	0	0	0	0	0	0	0	0	0
ENSG00000054118	37.3786	39.5919	43.1801	42.9642	46.789	47.5356	48.5431	49.4233	48.759	65.1105	63.5858	63.7064
ENSG00000231849	0	0	0	0	0	0	0	0	0	0	0	0
ENSG00000214193	6.43557	5.78891	5.50308	6.47552	5.77094	2.70038	6.20598	4.70298	6.68618	3.81723	4.43094	5.29683
ENSG00000142694	110.279	99.2681	96.6343	39.9822	34.4046	37.6994	129.112	136.866	144.31	71.5384	63.8526	57.1596
ENSG00000196182	18.403	22.8523	23.7464	27.9564	31.4169	28.9455	26.9383	22.9012	22.3857	32.9767	33.1106	31.2195
ENSG00000181817	37.4484	35.7404	33.7292	28.8823	27.7097	31.019	28.7575	30.7673	36.4344	36.5184	32.3901	31.6025
ENSG00000222821	0	0	0	0	0	0	0	0	0	0	0	0
ENSG00000116885	0.612845	1.49321	0.786268	0.798401	0.573988	0.259801	0.4372	0.728225	1.41952	0.416777	0.37515	1.05005
ENSG00000201448	0	0	0	0	0	0	0	0	0	0	0	0
ENSG00000116898	59.4278	51.3369	54.2637	39.0986	39.6783	32.4103	48.1705	52.8472	58.8524	57.5247	54.6186	50.234
ENSG00000119535	0.260786	0.17435	0.606691	0.36712	0.178479	0.0760828	0.262326	0.77168	0.16167	0.0704956	0.0651363	0.122173
ENSG00000230214	0	0	0	0	0	0	0	0	0	0	0	0
ENSG00000163873	0	0	0	0	0	0	0	0	0	0	0	0
ENSG00000264698	0	0	0	0	0	0	0	0	0	0	0	0
ENSG00000207328	0	0	0	0	0	0	0	0	0	0	0	0
ENSG00000252368	0	0	0	0	0	0	0	0	0	0	0	0
ENSG00000230451	0	0	0	0	0	0	0	0	0	0	0	0
ENSG00000233621	1.68496	2.58917	1.50417	1.46625	1.55097	1.0945	1.0817	1.19208	1.91037	1.32719	1.09787	1.28757
ENSG00000163874	17.8225	20.3636	23.1241	19.0572	22.3053	20.4975	18.5152	20.6653	17.1392	16.5918	16.7919	16.9422
ENSG00000283724	0	0	0	0	0	0	0	0	0	0	0	0
ENSG00000163875	33.0537	28.4523	27.6337	30.0405	29.7368	34.2917	39.606	42.0749	43.9178	38.2836	40.0201	34.2815
ENSG00000263675	0	0	0	0	0	0	0	0	0	0	0	0
ENSG00000163877	6.83845	4.60049	8.59021	10.2391	9.95456	10.4278	10.3271	9.40638	10.9739	14.1918	12.3991	12.3822
ENSG00000232273	0	0	0	0	0	0.123802	0	0.178632	0	0	0	0.2599
ENSG00000237749	1.21029	0	0.480289	0.631583	0	0	0.698637	0	0	0	0	0
ENSG00000163879	1.57708	0.671311	0.882327	0.484599	0.372582	0.439164	0.609901	2.22449	0.426166	0.481344	0.743423	0.234564
ENSG00000134697	22.047	19.7133	19.8171	18.2553	17.7752	17.4472	23.693	24.8238	28.8367	31.2059	29.366	29.8574
ENSG00000169218	0	0	0	0	0	0	0	0	0	0	0	0
ENSG00000116922	4.30155	4.80745	5.06868	3.41578	5.26202	3.71132	10.1402	8.04804	9.448	13.2097	10.3796	9.81501
ENSG00000134690	9.01846	9.58603	11.3947	14.7466	16.545	12.1409	13.0888	13.493	13.072	24.5498	24.3089	25.5615
ENSG00000183317	0	0.0318836	0.0498824	0.0188794	0	0	0	0	0.00854895	0.0473221	0.0247836	0.00856128
ENSG00000200421	0	0	0	0	0	0	0	0	0	0	0	0
ENSG00000214141	0.0294226	0	0	0	0	0	0	0	0	0	0	0
ENSG00000185090	0.240422	0.308243	0.41026	0.951966	1.83807	1.54351	0.368991	0.150431	0.574759	0.650215	0.866962	0.767246
ENSG00000196449	12.508	10.594	13.8751	17.5301	16.4818	16.8281	9.47075	10.5608	9.81839	17.6871	16.8695	18.2347
ENSG00000197982	21.9902	18.3071	22.3747	20.3742	17.5705	21.621	18.8766	20.2049	21.0467	18.7873	15.7764	15.8983
ENSG00000188786	4.43161	3.98255	4.36285	9.68236	9.29669	8.60296	4.97562	5.94206	3.91125	7.02504	7.12698	7.2903
ENSG00000204084	6.96884	6.50381	7.5631	6.58702	6.6819	6.242	9.73257	9.33929	9.47361	6.90911	7.60587	8.48199
ENSG00000230955	0	0	0	0	0.19158	0.149428	0	0	0	0	0	0.625521
ENSG00000252448	0	0	0	0	0	0	0	0	0	0	0	0
ENSG00000222282	0	0	0	0	0	0	0	0	0	0	0	0
ENSG00000277168	0	0	0	0	0	0	0	0	0	0	0	0
ENSG00000183431	27.648	32.3196	33.6682	24.3935	29.1731	28.3943	31.2854	39.7824	36.0548	47.5798	41.6121	41.1893
ENSG00000212541	0	0	0	0	0	0	0	0	0	0	0	0
ENSG00000183386	9.69198	12.1645	13.2489	9.46204	11.1365	8.3571	13.9459	15.7111	12.3144	8.68761	8.93122	9.50945
ENSG00000183520	18.7902	15.3233	13.8401	13.8503	19.082	14.8228	15.3895	17.2246	16.1179	21.8018	20.5199	17.6913
ENSG00000185668	0.0322296	0	0.0557183	0.0644986	0	0.105747	0.0677484	0.0725585	0.027239	0.0319428	0.11697	0.0266114
ENSG00000224592	0	0	0	0	0	0	0	0	0	0	0	0
ENSG00000265596	0	0	0	0	0	0	0	0	0	0	0	0
ENSG00000284623	0	0	0	0	0	0	0	0	0	0	0	0
ENSG00000237290	0	0	0	0	0	0	0	0	0	0	0	0
ENSG00000200796	0	0	0	0	0	0	0	0	0	0	0	0
ENSG00000238063	0	0	0	0	0	0	0	0	0	0	0	0.0942357
ENSG00000215895	0	0	0	0	0	0	0	0	0.0236617	0	0	0
ENSG00000116954	9.07964	10.3058	13.521	9.949	11.5269	11.6893	13.5088	12.948	14.5768	15.4054	15.1204	19.17
ENSG00000228436	1.10392	0.244768	1.00427	0.119303	0.837746	1.46489	1.70152	0.77452	1.47046	1.80456	1.62646	0.588927
ENSG00000214114	19.8735	20.3226	22.2786	28.6792	21.8209	21.8095	18.5552	29.3665	18.5018	26.7119	24.6203	23.8867
ENSG00000131233	0	0	0	0	0	0	0	0	0	0	0	0
ENSG00000158315	0	0	0	0	0	0	0	0	0	0	0	0
ENSG00000199963	0	0	0	0	0	0	0	0	0	0	0	0
ENSG00000207466	0	0	0	0	0	0	0	0	0	0	0	0
ENSG00000235549	0	0	0	0	0	0	0	0	0	0	0	0
ENSG00000174574	29.0467	34.6533	35.827	32.7693	40.3993	33.9757	34.27	30.4654	37.1413	36.1097	33.8786	35.9096
ENSG00000168653	95.2549	69.8983	61.4437	52.0483	43.9604	61.8937	57.1026	58.6467	54.9261	53.763	57.4537	49.1106
ENSG00000127603	58.9819	65.0947	68.7218	60.2635	77.1976	74.3068	158.511	106.018	112.892	101.285	118.345	149.092
ENSG00000206654	0	0	0	0	0	0	0	0	0	0	0	0
ENSG00000222378	0	0	0	0	0	0	0	0	0	0	0	0
ENSG00000217897	0	0	0	0	0	0	0	0	0	0	0	0
ENSG00000183682	0	0	0	0.048797	0	0.100835	0	0.0629654	0.0678224	0	0.0367606	0
ENSG00000237624	0.120811	0.133476	0.0539519	0.361428	0.163589	0.0328679	0.0858563	0	0.300447	0	0	0
ENSG00000243970	3.81858	3.46339	5.12956	2.56108	3.57085	1.87151	6.71042	5.51282	5.59275	3.95562	4.10099	4.37569
ENSG00000090621	42.349	57.664	54.8584	38.4688	38.2392	31.2765	92.9985	77.795	79.4751	83.7153	81.7062	85.4308
ENSG00000228060	0	0	0	0	0	0	0	0	0	0	0	0
ENSG00000201457	2.01533	0	0	0	4.89362	3.90456	0	0	0	0	0	0
ENSG00000163909	0	0	0	0.0449328	0	0	0	0.0169049	0	0	0	0
ENSG00000116981	0.216344	0.239465	0.0458787	0	0	0.045162	0	0.0632099	0.0467444	0	0.0518762	0.0472196
ENSG00000116983	1.17725	1.2351	1.3392	0.424433	0.54866	0.451872	1.8813	1.76898	2.04746	1.99513	1.85792	2.03082
ENSG00000084072	30.3755	26.3588	24.9889	17.9129	17.2211	18.0709	27.1888	32.9479	26.6917	25.0926	25.3102	23.932
ENSG00000252413	0	0	0	0	0	0	0	0	0	0	0	0
ENSG00000116985	0.121802	0.124663	0.0978642	0.124293	0.0588632	0.084576	0.158785	0.0725961	0.106266	0.161982	0.0853192	0.136491
ENSG00000198754	0.163794	0.179758	0.291225	0	0	0	0.141717	0.339202	0.115116	0.200724	0.153463	0.306619
ENSG00000285905	0	0	0	0	0	0	0	0	0	0	0	0
ENSG00000284678	0	0	0	0	0	0	0	0	0	0	0	0
ENSG00000043514	5.50291	5.96009	6.47115	4.69241	6.10468	5.3422	7.06672	7.9791	7.70241	7.65694	7.51211	7.76283
ENSG00000202222	0	0	0	0	0	0	0	0	0	0	0	0
ENSG00000116990	1.07047	1.33543	1.68045	0.147159	0.20406	0.0629553	1.09117	0.927837	0.78653	0.218524	0.426212	0.236988
ENSG00000236546	0.0860606	0	0	0.260859	0	0	0	0	0	0.0898585	0.0817847	0
ENSG00000207356	0	0	0	0	0	0	0	0	0	0	0	0
ENSG00000168389	0.928734	1.001	1.15943	0.859774	0.79493	0.818382	1.10255	1.0684	0.691572	1.64153	1.96096	1.34713
ENSG00000131236	272.946	290.05	313.222	310.574	329.235	313.963	292.422	320.101	329.072	346.676	331.392	328.419
ENSG00000131238	49.5238	54.4474	55.4059	49.9202	60.8413	48.7781	69.8617	70.2952	73.7257	71.6148	75.1526	69.4153
ENSG00000226745	0	0	0	0	0	0	0	0	0	0	0	0
ENSG00000117000	7.54437	8.00878	8.75421	8.57825	10.1483	6.36149	9.95188	8.82179	9.36105	8.93806	9.06133	9.09338
ENSG00000207508	0	0	0	0	0	0	0	0	0	0	0	0
ENSG00000188800	0	0.102908	0.158764	0	0.152334	0	0	0.169214	0	0	0	0
ENSG00000259943	3.46525	2.92625	3.56234	3.50827	2.14793	2.35568	3.75457	4.16977	4.616	3.23461	3.37634	2.43924
ENSG00000084073	15.6923	16.2414	16.7402	15.3737	15.6921	17.8084	16.6562	19.2039	18.6737	24.8881	25.171	24.8964
ENSG00000049089	24.937	22.5942	21.4171	16.7318	19.2192	14.7769	29.5394	32.4545	32.8871	7.22155	7.63343	7.81237
ENSG00000227311	0.209433	0	0	0	0	0	0	0	0	0	0	0
ENSG00000084070	54.9316	64.3628	72.6585	115.557	140.095	110.821	103.679	90.4204	99.0622	109.596	110.021	111.077
ENSG00000187801	1.47498	1.02012	1.32735	1.59382	1.27641	1.16666	1.0105	0.885583	1.14685	0.813358	1.49171	1.15027
ENSG00000187815	0.918725	1.37241	1.09797	1.00962	0.726177	0.622394	1.7247	1.4789	1.76997	1.33485	1.01055	0.877552
ENSG00000238287	0.278691	0	0	0.145601	0.301611	0	0.30996	0	0.234298	0.434347	0.134553	0.121444
ENSG00000164002	3.11239	3.06212	3.0528	3.24917	2.54492	2.68975	3.71084	4.56736	4.84461	5.02343	3.95485	3.7874
ENSG00000117010	1.85937	1.29033	1.04303	1.09777	0.932634	1.46715	3.63944	3.15127	2.24447	2.77335	2.14019	2.31004
ENSG00000233910	0	0	0	0	0	0	0	0	0	0	0	0
ENSG00000117016	0.453865	0.692746	0.608036	2.54141	2.42505	2.30313	0.386594	0.385116	0.448477	0.511507	0.781746	0.720121
ENSG00000272145	1.86282	1.42358	1.99214	1.14815	1.17132	1.15161	2.2005	2.32467	2.62624	2.24638	2.64851	2.39942
ENSG00000066136	24.0917	28.2274	28.7471	34.0562	38.9042	33.8867	33.4928	25.3672	32.2444	35.9463	34.8501	49.6602
ENSG00000198974	0	0	0	0	0	0	0	0	0	0	0	0
ENSG00000207962	0	0	0	0	0	0	0	0	0	0	0	0
ENSG00000117013	0.115003	0.162532	0.0845756	0.270971	0.441626	0.166408	0.130373	0.107601	0.100826	0.122954	0.304185	0.1259
ENSG00000264582	0	0	0	0	0	0.379343	0	0	0	0	0	0
ENSG00000179862	19.303	24.929	23.8413	22.8266	26.9852	23.562	8.356	8.24979	8.17425	4.50173	4.44611	3.7144
ENSG00000233118	0	0	0	0	0	0	0	0	0	0	0	0
ENSG00000171793	12.0817	12.7742	12.173	13.0949	14.0805	13.6624	19.3878	18.6092	18.5261	31.1393	29.7337	30.0368
ENSG00000281207	0.264507	0.315049	0.30168	0.423797	0.386532	0.310763	1.4897	0.802601	0.878019	1.01731	1.29587	1.41144
ENSG00000171790	0.0207248	0.0673274	0	0.0373503	0.0324288	0.0101929	0.0659564	0.0947336	0.0416256	0.0498889	0.0114751	0.103103
ENSG00000010803	3.19639	3.9036	4.00961	4.51129	4.493	4.61389	6.92507	5.54145	5.15706	7.8037	9.56313	8.87926
ENSG00000215893	0	0	0	0	0	0	0	0	0	0	0	0
ENSG00000235358	0	0	0	0	0	0	0.143374	0	0	0	0.245535	0.330381
ENSG00000213987	0	0	0	0	0	0	0	0	0	0	0	0
ENSG00000204060	0	0	0	0.0546467	0.0296552	0.096176	0	0.131941	0	0	0	0.0968663
ENSG00000229901	0	0	0	0	0	0	0	0	0	0	0	0
ENSG00000252563	0	0	0	0	0	0	0	0	0	0	0	0
ENSG00000127129	0.086278	0	0	0.264568	0.206077	0.122742	0	0	0	0	0.0460242	0.0736698
ENSG00000127124	6.26456	7.64281	9.92136	11.9999	15.7002	13.6717	6.8331	5.12069	5.13807	7.95739	9.26051	9.85564
ENSG00000227538	0	0	0	0	0	0	0	0	0	0	0	0
ENSG00000044012	0	0	0	0	0	0	0	0	0	0	0	0
ENSG00000197273	0	0	0	0	0	0	0	0	0	0	0	0
ENSG00000198815	11.3545	11.7211	12.5131	14.1439	13.1479	13.5942	18.5888	15.4334	16.202	18.1933	17.3526	21.2064
ENSG00000177181	0.598469	0.453331	1.01058	1.19143	2.01788	0.50819	0.0489745	0.0452843	0.0915418	0.110237	0.34205	0.122635
ENSG00000066185	0.11209	0.371285	0.128554	0.114954	0.13131	0.0838153	0.382925	0.302721	0.458572	0.116929	0.0597291	0.370899
ENSG00000127125	28.7034	23.151	26.1189	23.3998	24.0915	21.7293	22.7459	25.2445	27.1551	22.894	21.1849	18.0766
ENSG00000186409	0.576744	0.162731	0.128827	0.416984	0.145749	0.154735	0.375703	0.497306	0.373614	0.196299	0.38508	0.352896
ENSG00000230116	0	0	0	0	0	0	0	0	0	0	0	0
ENSG00000236876	2.4587	0	5.27285	0	0	0	0	0	0	0	0	0
ENSG00000200254	0	0	0	0	0	0	0	0	0	0	0	0
ENSG00000171960	37.653	28.1288	25.8595	34.0718	29.0009	28.9047	26.0352	29.9542	32.0238	44.9856	41.4952	35.6592
ENSG00000065978	230.406	203.48	209.334	228.602	212.907	203.965	238.53	244.579	262.327	371.643	365.712	345.451
ENSG00000164007	0	0	0	0	0	0	0	0	0	0	0	0
ENSG00000117385	7.30135	8.47239	9.93797	9.18071	13.3352	11.216	14.0964	14.301	14.474	12.3003	14.2857	13.831
ENSG00000164008	2.74314	4.74821	2.79775	3.44215	3.27298	4.62531	6.04219	6.72482	3.77731	4.13984	2.43154	2.61658
ENSG00000228452	0	0	0	0.179001	0	0	0	0	0	0	0	0
ENSG00000274386	0.0158791	0	0.0410709	0	0	0.0133657	0.137773	0.072665	0.0269304	0.016287	0.0453096	0.151556
ENSG00000177868	28.3188	27.3318	24.1138	13.3963	11.7049	12.8527	20.2586	26.3149	23.5818	18.4363	17.7444	17.047
ENSG00000164010	2.18198	1.78367	1.95851	1.44838	1.52672	1.1468	4.46825	3.29469	3.38957	3.36261	2.79809	2.46091
ENSG00000228192	0.688587	0.585832	1.197	0.412478	0.31801	0.500467	2.04545	1.24936	2.40123	1.59673	1.24907	0.649243
ENSG00000164011	2.94103	2.7567	3.17051	2.90924	2.8256	3.1332	6.62229	6.41144	7.02192	5.06457	3.73211	5.16612
ENSG00000237090	0	0	0.03701	0	0	0	0	0	0	0	0	0
ENSG00000225099	0	0	0	0	0	0	0	0	0.0891464	0	0.100166	0
ENSG00000117394	52.7845	66.4957	62.2485	102.663	111.432	84.7735	87.5341	83.6218	87.8349	107.718	100.767	102.603
ENSG00000284138	1.2188	0.451463	0.330997	0.631504	1.54313	1.53452	3.05715	2.72233	3.05398	2.8961	2.41896	6.9946
ENSG00000227533	1.58241	1.26073	2.0191	1.0833	2.17462	1.24499	2.69157	2.55011	2.50571	2.8832	2.25376	2.35569
ENSG00000207256	0	0	0	0	0	0	0	0	0	0	0	0
ENSG00000283136	0	0	0	0	0	0	0	0	0	0	0	0
ENSG00000186973	0	0	0	0	0	0	0	0	0	0	0	0
ENSG00000117395	18.7132	18.2029	20.1879	19.6163	17.5559	16.4194	20.9437	19.8407	21.1	32.6914	31.08	28.6692
ENSG00000284410	0	0	0	0	0	0	0	0	0	0	0	0
ENSG00000243710	0	0	0	0	0.0250265	0	0	0	0	0	0	0.0362959
ENSG00000199240	0	0	0	0	0	0	0	0	0	0	0	0
ENSG00000179178	0	0	0	0	0	0	0	0.0378989	0	0	0	0
ENSG00000253313	0	0	0	0	0	0	0	0	0	0	0	0.0335456
ENSG00000066056	0	0.125483	0	0.0487801	0.0144451	0.150533	0.0150279	0.0159525	0	0	0	0
ENSG00000117400	0	0	0	0	0	0	0	0	0	0	0	0
ENSG00000234694	0.216131	0.239714	0.447448	0.221739	0.344275	0.360722	0.242695	0.38454	0.655546	0.34477	0.417532	0.375549
ENSG00000117399	25.1213	27.628	26.0292	33.7915	34.3734	29.7868	37.1018	35.6955	37.837	76.456	68.7897	69.4484
ENSG00000066322	35.251	32.1367	39.652	37.6346	42.4199	35.7947	37.8889	38.4808	43.5392	44.8341	41.4768	42.0136
ENSG00000283836	0	0	0	0	0	0	0	0	0	0	0	0
ENSG00000159479	15.4057	12.419	13.9589	17.3693	18.4011	18.3641	13.777	15.7883	17.0057	20.8214	20.2077	18.7083
ENSG00000229431	0	0	0	0	0	0.0779641	0.104098	0	0.0809214	0	0	0
ENSG00000198198	7.09641	7.81668	9.1016	8.61551	10.7267	9.45563	22.285	15.7277	16.4728	17.89	17.9462	21.2172
ENSG00000229372	0	0	0.0917496	0	0	0	0	0.126147	0	0	0.101055	0
ENSG00000274975	0	0	0	0	0	0	0	0	0	0	0	0
ENSG00000178922	7.50575	9.16522	8.28268	8.52575	9.26586	10.1193	4.7628	6.34427	6.48333	7.95933	5.88244	6.51618
ENSG00000229348	0	0.168943	0.12952	0	0.165937	0	0	0	0	0	0	0
ENSG00000142949	0.0573379	0.160606	0.104437	0.923165	0.953758	0.389556	0.0359903	0.0280254	0.0700607	0.238867	0.261204	0.317694
ENSG00000066135	7.94216	11.28	13.0452	12.9285	15.7467	13.9026	16.9434	14.0908	16.0634	15.2468	17.7296	17.9501
ENSG00000236200	0.241301	0.373518	1.0649	0.21451	0.418426	0.531007	0.26539	0.606895	0.879799	1.37516	1.27174	1.72089
ENSG00000126091	3.59956	3.04214	3.46246	3.52864	5.33634	4.34423	5.21698	3.33119	4.15925	5.60179	6.14845	6.58021
ENSG00000229444	0	0	0	0	0	0	0	0	0	0	0	0
ENSG00000283414	0	0	0	0	0	0	0	0	0	0	0	0
ENSG00000283477	0	0	0	0	0	0	0	0	0	0	0	0
ENSG00000224751	0	0	0	0	0	0	0	0	0	0	0	0
ENSG00000117407	0	0.0790656	0.0502485	0.0360501	0.0731305	0	0	0	0	0	0.296443	0.0595383
ENSG00000237950	0.357721	0.593951	0.363258	0	0.376691	0.294405	0.200367	0.42479	0.774523	0.379299	0.171641	1.69671
ENSG00000117408	4.24945	4.63506	6.60053	5.01388	6.47573	6.31033	7.14118	6.34233	7.34004	9.66845	7.54172	8.3461
ENSG00000132768	9.41838	10.1603	11.5807	7.68912	9.54194	7.56598	10.9672	12.0816	12.7087	17.9494	16.5158	13.4543
ENSG00000117410	70.943	65.963	61.0714	89.5831	85.6073	87.6505	53.5794	53.6596	61.0951	74.4888	71.4512	66.1937
ENSG00000117411	5.39592	5.13066	5.80381	9.67217	7.96816	8.61123	4.55355	4.64239	5.0191	12.4031	10.7052	10.374
ENSG00000159214	0.420788	0.207243	0.176012	0.686887	0.746572	0.301732	0.194362	0.48627	0.297913	0.245309	0.177254	0.491681
ENSG00000196517	0.118403	0.0931626	0.216987	0.800391	0.300164	0.444189	0.25835	0.272548	0.217014	0.477234	0.792464	0.496899
ENSG00000271647	0	0	0	0	0	0	0	0	0	0	0	0
ENSG00000239560	0	0	0	0	0	0	0	0	0	0	0	0
ENSG00000171872	0	0	0	0	0	0.0140347	0	0	0	0	0	0
ENSG00000283039	0	0	0	0	0	0	0	0	0	0	0	0
ENSG00000200171	0	0	0	0	0	0	0	0	0	0	0	0
ENSG00000238037	0	0	0	0	0	0	0	0	0	0	0	0
ENSG00000178028	15.5095	16.1012	17.2724	11.851	15.5702	13.2104	19.6232	23.5482	19.3325	15.7776	19.4042	19.2758
ENSG00000117419	11.4058	9.88487	10.9278	8.94794	10.0933	9.46323	11.5031	10.9831	11.7254	13.3205	12.5839	11.9116
ENSG00000233602	0.121507	0.134606	0.0997137	0.123103	0.381884	0.300498	0.539846	0.286298	0.52315	0.638781	0.231786	0.418157
ENSG00000199385	0	0	0	0	0	0	0	0	0	0	0	0
ENSG00000187147	33.1831	34.0872	35.0063	28.9797	27.4057	29.0129	37.4016	40.4418	36.9895	36.9798	35.0524	34.2943
ENSG00000263381	0	0	0	0	0	0	0	0	0	0	0	0
ENSG00000126106	1.90983	2.23052	1.88277	3.10187	3.40708	2.01497	1.85962	2.29552	2.13376	1.67352	1.93515	1.95181
ENSG00000198520	2.75802	3.54027	2.16907	3.54393	0.886465	0.98425	2.15728	2.81458	3.09248	2.2291	1.41645	2.0742
ENSG00000199377	21.7964	21.1106	9.63462	19.6629	3.41173	8.1115	7.14285	3.7337	3.22653	4.03376	0	6.90944
ENSG00000200169	49.7763	58.131	22.0333	19.9848	10.4059	10.9862	21.7456	7.5767	19.6729	16.4074	3.80292	10.5408
ENSG00000142945	12.8722	13.5193	12.9369	18.854	19.3058	16.4877	16.9555	18.1415	20.4259	34.9157	34.662	33.2539
ENSG00000142937	928.527	935.717	960.524	734.874	722.715	626.056	1030.67	1154.43	1250.38	1011	950.624	902.995
ENSG00000264294	0	0	0	0	0	0	0	0	0	0	0	0
ENSG00000200913	40.0208	40.4987	36.1148	16.46	17.1317	6.78377	13.0702	13.9215	8.04038	0	0	4.39468
ENSG00000202031	0	0	0	0	0	0	0	0	0	0	0	0
ENSG00000207421	0	0	0	0	0	0	0	0	0	0	0	0
ENSG00000281859	0	0	0	0	0	0	0	0	0	0	0	0
ENSG00000234093	0	0.288162	0.642165	0.53496	0.282749	0	0.300724	0	0	0.284242	0	0
ENSG00000142959	0.197692	0.591289	0.672442	0.544204	0.613514	0.797283	0.274881	0.259315	0.700657	0.289742	0.186026	0.387383
ENSG00000173846	27.035	31.2522	34.3616	28.6543	28.1021	25.5689	29.4656	26.0005	30.2754	24.8856	25.4107	25.7672
ENSG00000188396	1.57045	0.397584	0.715491	0.722599	0.12154	0.294205	0	0	0.206254	0.120004	0.109049	0.394295
ENSG00000222009	2.61406	2.06112	2.59711	2.27296	1.52079	3.06196	4.20562	2.37077	2.18129	2.2955	2.92467	2.12155
ENSG00000117425	0.506174	0.555037	0.519233	0.797755	0.508329	0.376147	0.34258	0.357152	0.467152	0.831529	0.379738	0.658561
ENSG00000202444	10.6961	21.185	4.36067	26.3123	13.6068	10.7791	3.23946	3.23604	19.6432	7.34923	3.29077	0
ENSG00000070785	9.88612	8.34732	8.49809	8.65775	7.53375	6.7106	10.5559	10.1823	11.0393	12.9512	12.2418	12.8523
ENSG00000253039	0	0	0	0	0	0	0	0	0	0	0	0
ENSG00000229815	0	0	0	0	0	0	0	0	0	0	0	0
ENSG00000232369	0	0	0	0	0	0	0	0	0	0	0	0
ENSG00000268949	0	0.0391592	0	0	0	0	0	0	0	0	0	0
ENSG00000126107	11.3977	15.4526	17.3378	18.0708	19.1936	20.0123	23.2594	20.0269	19.284	19.5018	19.2616	20.3787
ENSG00000126088	42.0263	38.036	34.7767	40.3855	33.101	35.0269	36.4334	42.3444	41.4739	37.8175	37.6941	30.7899
ENSG00000162415	0.0452961	0.00996887	0.0231996	0	0.0280512	0.030132	0	0.0103491	0.0154402	0.0092652	0.0170714	0.0233948
ENSG00000234315	0	0	0	0	0	0	0	0	0	0	0	0
ENSG00000281912	0.361175	0.398715	0.221572	0.300597	0.342336	0.136771	0.467034	0.418154	0.760259	0.443972	0.125187	0.596334
ENSG00000186603	1.34765	1.73673	1.31068	2.05785	0.801373	1.39336	1.6729	1.29592	1.29169	1.84359	2.33985	2.05478
ENSG00000132781	7.10134	7.52578	9.08689	7.61713	8.11486	6.14598	11.3541	12.7223	10.6174	9.19906	9.12227	10.0681
ENSG00000132773	6.39171	5.93658	5.56516	4.38316	6.27129	5.15562	4.66009	3.9322	6.07694	6.76346	6.30778	6.43568
ENSG00000070759	1.66295	1.75958	1.83875	0.570282	0.704369	0.439785	1.44629	1.60778	2.3757	0.951173	0.891142	0.987552
ENSG00000236872	0	0	0	0	0	0	0	0	0	0	0	0
ENSG00000280670	1.34649	1.15836	1.14146	1.31268	1.93212	1.63082	2.78923	1.82166	1.84418	3.39821	2.21902	2.45147
ENSG00000132763	0.851965	1.81676	2.46653	1.50519	0.770768	0.979934	1.27135	1.2326	1.43295	1.55311	2.36378	1.47735
ENSG00000117450	280.188	241.756	223.8	146.343	136.693	141.617	311.355	340.472	366.003	378.479	347.47	332.129
ENSG00000234379	0	0	0	0	0	0	0	0	0	0	0	0
ENSG00000117448	50.6879	51.0069	45.7688	48.4895	48.1213	48.7071	70.6056	69.1112	77.2917	86.5244	79.7984	79.2936
ENSG00000132780	34.7592	37.8653	36.1634	40.991	40.8984	34.4439	45.0511	42.288	39.3857	65.3167	61.7968	60.743
ENSG00000159588	0.759956	0.364837	0.486392	0.509593	1.87252	0.331487	1.85988	1.03101	1.59537	1.42062	1.12559	1.78647
ENSG00000159592	39.821	42.5439	41.5085	48.2213	50.0343	42.9092	55.6748	54.9841	53.5356	53.8129	58.5301	59.1096
ENSG00000225447	0.523676	0.579183	0.433185	1.62974	0	0.221574	2.12535	0.960183	2.10944	3.15106	2.61675	2.56291
ENSG00000234329	1.19356	1.03727	1.27864	0.946754	0.889741	0.772284	3.9318	1.88556	3.14636	2.49857	2.76051	2.95
ENSG00000159596	7.04205	8.38166	9.172	6.48484	9.25123	8.39445	10.1151	13.8528	12.708	14.7979	14.5604	12.6471
ENSG00000197429	4.13245	6.43862	6.42119	7.05705	10.4197	6.72987	6.37051	5.85663	6.77459	7.97482	7.61083	7.49318
ENSG00000236111	0	0	0	0	0	0	0	0	0	0	0	0
ENSG00000086015	4.46822	4.34924	4.25912	5.54153	4.85126	4.85041	5.14068	3.96934	4.02067	9.96746	8.82501	9.81267
ENSG00000232467	0	0	0	0	0	0	0	0	0	0	0	0
ENSG00000117461	1.24808	3.65184	2.56417	1.06415	1.85913	2.078	2.71733	2.14793	1.43076	1.58906	3.57645	3.0533
ENSG00000278139	0.452382	0	0	0	0	0.566966	0	0	0	1.12039	0	0
ENSG00000233114	0	0	0	0	0	0	0	0	0	0	0	0
ENSG00000117472	0	0	0	0	0	0	0.0762949	0.0404645	0	0	0	0
ENSG00000250719	0	0	0	0	0	0	0	0	0	0	0	0
ENSG00000085998	10.2014	10.8696	11.5475	10.4281	11.2828	9.84249	11.033	10.6799	12.0525	11.1444	11.5375	11.6207
ENSG00000171357	0	0	0	0.0613812	0.0629781	0.0251066	0	0	0	0.0310701	0	0
ENSG00000085999	2.28793	2.52428	2.45857	4.09563	4.10676	4.81745	5.93119	3.62194	4.62876	8.94552	9.40781	9.24191
ENSG00000132128	14.7462	15.6864	18.2847	21.4328	21.2709	20.5419	17.2692	15.9198	17.0465	21.4963	21.7079	21.7899
ENSG00000173660	172.926	131.268	107.235	117.712	105.663	122.643	121.895	133.838	135.386	163.077	149.951	126.069
ENSG00000117481	5.41391	6.53757	6.3333	6.0088	5.96975	7.56019	9.33686	10.7196	8.04544	8.53368	9.51019	9.52068
ENSG00000117480	0.733253	0.623077	0.370541	0.97917	0.42128	0.507045	0.732982	1.86257	1.61367	0.738569	0.626178	0.785159
ENSG00000232022	0.488261	1.47696	1.28192	0.847944	0.126351	0.308171	0.508586	0.103591	1.23042	1.01759	0.944862	0.606131
ENSG00000224863	0	0	0	0	0	0	0	0	0	0	0	0
ENSG00000197587	0.0189959	0.0417704	0.0162367	0.0192573	0.15692	0.0315183	0	0	0.0322196	0	0.0177064	0
ENSG00000282881	0	0.0445357	0	0.0409482	0	0	0	0	0	0	0	0
ENSG00000269956	0	0	0	0	0	0	0	0.0250856	0	0	0	0
ENSG00000162456	0	0	0	0	0	0	0	0	0	0	0	0
ENSG00000079277	24.0061	23.3854	24.9781	27.3104	32.8708	28.2962	27.5886	24.0844	24.6736	24.8566	25.8431	30.3325
ENSG00000142961	7.92896	9.15615	8.93125	10.1062	14.0223	11.0522	10.7594	13.684	12.4451	12.9698	12.5428	12.6025
ENSG00000123472	36.0119	31.285	32.9614	37.1104	35.8004	34.111	28.1654	31.8016	32.6283	40.9691	40.1616	34.9606
ENSG00000233647	0.942982	0	0.30847	0.191872	0.200791	0.311822	0.21326	0.45109	0.494244	0.20244	0.549724	0.656943
ENSG00000186118	0	0	0	0	0.234556	0	0.136198	0	0	0	0	0
ENSG00000228237	0	0	0	0	0	0	0	0	0	0	0	0
ENSG00000159658	33.2413	43.7189	43.4328	48.1682	59.8223	47.1454	46.9551	41.933	46.3729	54.7457	51.5083	51.9844
ENSG00000142973	0.223044	0.347558	0.175145	0.674056	0.140717	0.370431	0	0	0	0.475777	0.269506	0.588044
ENSG00000154198	0	0	0	0	0	0	0	0	0	0	0	0
ENSG00000238145	0	0	0	0	0	0	0	0	0	0	0	0
ENSG00000187048	0	0	0	0	0	0	0	0	0	0	0	0
ENSG00000259832	0	0	0	0	0	0	0	0	0	0	0	0
ENSG00000261196	0	0	0	0	0	0	0	0	0	0	0	0
ENSG00000261593	0	0	0	0	0	0	0	0	0	0	0	0
ENSG00000261290	0	0	0	0	0	0	0	0	0	0	0	0
ENSG00000186377	0.0239899	0	0.0206359	0	0	0	0	0	0	0	0	0
ENSG00000186160	0	0	0	0	0	0	0	0	0	0	0	0
ENSG00000225154	0	0	0	0	0	0	0	0	0	0	0	0
ENSG00000225506	0	0	0	0.0696654	0.071962	0.284538	0	0	0	0.0719258	0	0.0595764
ENSG00000162365	0	0	0	0	0	0	0	0	0	0.0238215	0	0
ENSG00000225514	0	0	0	0	0	0	0	0	0.109683	0	0	0.116343
ENSG00000224805	0	0	0	0.110766	0.1147	0	0	0	0	0.230002	0.208826	0.0942326
ENSG00000162366	0	0	0.0837105	0	0	0	0	0	0.0721659	0	0	0
ENSG00000162367	0	0.038123	0	0.0585014	0.0477974	0.0192225	0	0	0	0	0.0108713	0
ENSG00000123473	5.57044	5.81838	6.29205	8.61691	8.51191	7.2716	9.85187	7.80424	7.93564	15.1402	16.7056	16.2392
ENSG00000162368	56.6338	57.2553	59.0585	48.4108	51.8811	49.7669	59.4012	62.8608	70.1162	67.2459	63.7039	62.8259
ENSG00000225762	0	0	0	0.17838	0	0	0.198815	0.419903	0	0	0	0
ENSG00000186790	0	0	0	0	0	0	0	0	0	0.0721925	0	0
ENSG00000237424	0.928721	0.909303	1.08692	1.4029	1.12879	1.25064	1.8464	1.56166	1.63587	1.66547	2.49444	2.48811
ENSG00000186564	0.145343	0.0725238	0.125729	0.226195	0.148281	0.152715	0.195861	0.0746759	0.123991	0.159129	0.0973709	0.211456
ENSG00000229554	0	0	0	0	0	0	0	0	0	0	0	0
ENSG00000227883	0	0	0	0	0	0	0	0	0	0	0	0
ENSG00000227947	0	0	0	0	0	0	0	0	0	0	0	0
ENSG00000269113	0	0	0	0	0.00754271	0	0	0	0	0	0	0
ENSG00000226133	0	0	0	0	0	0	0	0	0	0	0	0
ENSG00000237180	0	0	0	0	0	0	0	0	0	0	0	0
ENSG00000242267	0	0	0	0	0	0	0	0	0	0	0	0
ENSG00000117834	0	0	0	0	0	0	0	0	0	0	0	0
ENSG00000132122	0.0751696	0.426253	0.0525846	0.214279	0	0.0097594	0	0	0.0690198	0.0840658	0.145869	0
ENSG00000224986	0	0	0	0	0	0	0	0	0	0	0	0
ENSG00000206700	0	0	0	0	0	0	0	0	0	0	0	0
ENSG00000223175	0	0	0	0	0	0	0	0	0	0	0	0
ENSG00000232514	0	0	0	0	0	0	0	0	0	0	0	0
ENSG00000186094	0	0.155419	0.0111773	0	0	0.0217789	0	0	0.0111622	0.0269255	0.0124121	0
ENSG00000162373	9.23064	6.78389	7.31185	2.26282	3.45074	3.15277	1.00617	0.645278	1.03109	2.72958	1.106	0.983936
ENSG00000230114	0	0	0	0	0	0	0	0	0	0	0	0
ENSG00000225623	0	0	0	0	0	0	0	0	0	0	0	0
ENSG00000215887	0	0	0	0	0	0	0	0	0	0	0	0
ENSG00000233595	0	0	0	0	0	0	0	0	0	0	0	0
ENSG00000162374	0	0.0286358	0.0268498	0	0	0	0	0	0.0221298	0	0	0
ENSG00000237337	0	0	0	0	0	0	0	0	0	0	0	0
ENSG00000284696	0	0	0	0	0	0	0	0	0	0	0	0
ENSG00000229316	0	0	0	0	0	0	0	0	0	0	0	0
ENSG00000225671	0	0	0	0	0	0	0	0	0	0	0	0
ENSG00000142700	0.0236945	0	0	0	0.0213854	0	0.0246934	0.0264194	0	0	0.0384861	0.0195333
ENSG00000185104	19.957	21.2404	26.5265	28.2764	28.7601	24.6146	27.6577	23.8683	23.8914	38.841	33.1576	34.1676
ENSG00000225767	0	0	0	0	0	0	0	0	0	0	0	0
ENSG00000207194	0	0	0	0	0	0	0	0	0	0	0	0
ENSG00000230585	0	0	0	0	0	0	0	0	0	0	0	0
ENSG00000237130	0	0	0	0	0	0	0	0	0	0	0	0
ENSG00000123080	20.13	18.1605	19.6286	27.6494	27.8083	26.3642	15.1786	15.5426	17.07	26.8578	24.8791	23.5645
ENSG00000265538	0	0	0	0	0	0	0	0	0	0	0	0
ENSG00000275816	0	0	0	0	0	0	0	0	0	0	0	0
ENSG00000204006	0	0	0	0	0	0	0	0	0	0	0	0
ENSG00000200262	0	0	0	0	0	0	0	0	0	0	0	0
ENSG00000213478	0	0	0.0884461	0	0	0	0	0	0	0	0	0
ENSG00000203356	0	0	0.0395751	0	0	0	0	0	0	0	0	0
ENSG00000123091	24.3834	32.2169	34.3156	57.8709	61.4758	49.2057	20.672	28.4506	24.5596	31.0677	33.8152	34.3769
ENSG00000085831	0.0761151	0.00877959	0	0	0.129902	0.273088	0.0747764	0.00918233	0.0585389	0	0	0
ENSG00000261664	0	0	0	0	0	0	0	0	0	0	0	0
ENSG00000085832	24.8876	24.3002	26.9698	27.8177	29.9639	29.3177	32.7059	30.0359	31.1874	30.55	30.3055	30.4842
ENSG00000206595	0	0	0	0	0	0	0	0	0	0	0	0
ENSG00000227070	0	0	0	0	0	0	0.344033	0	0.545837	0	0	0
ENSG00000252032	0	0	0	0	0	0	0	0	0	0	0	0
ENSG00000227742	0	0	0	0	0	0.0234549	0	0	0.0240757	0	0	0.0244219
ENSG00000117859	19.9979	18.4011	18.1355	19.7473	19.767	18.0311	24.5454	25.4248	27.559	26.5787	25.7696	23.4667
ENSG00000236973	0	0	0	0	0	0	0	0	0	0	0	0
ENSG00000232846	0	0	0.0582068	0	0	0.0594169	0.478629	0	0.0614582	0	0.138491	0.248355
ENSG00000078618	35.9208	40.8959	41.9405	42.5989	47.529	43.5429	53.1	49.0472	51.2711	56.3592	58.3102	59.153
ENSG00000283899	0	0	0	0	0	0	0	0	0	0	0	0
ENSG00000230604	0	0	0	0	0	0	0	0	0	0	0.299697	0
ENSG00000169213	0.085294	0.179013	0.194922	0.13463	0.133925	0.14022	0.189323	0.155435	0.148886	0.279082	0.247615	0.212866
ENSG00000200839	0	0	0	0	0	0	0	0	0	0	0	0
ENSG00000264613	0	0	0	0	0	0	0	0	0	0	0	0
ENSG00000117862	25.7938	19.0922	16.3061	19.1624	16.2092	18.5781	18.7193	24.3351	22.1739	22.4537	20.1477	20.1573
ENSG00000198841	9.50622	9.07738	10.2151	7.17753	7.49774	7.421	9.60306	9.47864	9.01845	9.73451	8.65464	8.61136
ENSG00000228369	0	0	0	0	0	0	0	0	0	0	0	0
ENSG00000134717	30.8667	21.656	22.5027	25.8127	22.9292	24.9405	23.8772	27.3015	22.1326	28.8435	26.6044	24.4881
ENSG00000157077	0.153263	0.133315	0.121016	0.188454	0.10559	0.157429	0.24995	0.350459	0.204917	0.364046	0.328897	0.377726
ENSG00000241745	0	0	0	0	0	0	0	0	0	0	0	0
ENSG00000224255	0	0	0	0	0	0	0	0	0.168267	0	0	0
ENSG00000237663	0	0	0	0	0	0	0	0	0	0	0	0
ENSG00000213735	0	0	0	0	0	0	0.164107	0	0.123148	0	0	0.126107
ENSG00000154222	15.3082	15.0041	17.3142	16.7179	19.508	17.6505	23.3796	19.5374	21.051	20.4547	20.0936	21.5744
ENSG00000224680	0.270115	0.149838	0.11261	0	0.288779	0	0.152502	0	0.242645	0	0.131033	0.235476
ENSG00000085840	3.89815	4.42607	4.28655	5.75638	5.64278	5.21725	6.97494	6.15349	5.41137	12.5273	13.3766	12.6667
ENSG00000134748	22.9432	26.0216	23.0705	26.4773	26.1628	24.4506	25.7907	26.1055	28.4153	38.5628	36.3547	35.7687
ENSG00000134744	16.0538	17.9132	17.8752	15.5227	18.4014	15.4931	28.8205	24.6317	25.6962	19.6084	21.0525	25.5364
ENSG00000236290	0	0	0	0	0	0.082052	0	0	0	0	0	0.172423
ENSG00000116157	19.7996	18.0208	19.4095	22.854	22.6625	20.2115	17.0362	17.0816	19.4522	16.4511	12.421	12.457
ENSG00000182183	6.35592	4.84916	6.25924	4.01979	3.83087	3.27794	10.226	9.43976	8.39867	3.06551	5.18661	4.08542
ENSG00000162377	4.19639	3.73113	5.58277	4.16582	4.12002	3.19288	4.49343	5.05871	7.67805	8.97855	7.74868	8.22
ENSG00000233664	0	0	0	0	0	0	0	0	0	0	0	0
ENSG00000239640	0	0	0	0	0	0	0	0	0	0	0	0
ENSG00000162378	5.30491	6.30191	6.60509	7.12067	7.56805	6.25224	8.02777	6.88846	6.47066	6.10786	7.5326	7.6623
ENSG00000252018	0	0	0	0	0	0	0	0	0	0	0	0
ENSG00000228929	0	0.667122	0	0	0.211921	0.165418	0.223547	0.470103	0	0.419734	0	0.342601
ENSG00000206627	0	0	0	0	0	0	0	0	0	0	0	0
ENSG00000203995	0.0575094	0.0474207	0.0395967	0	0.035984	0.038466	0.0996205	0.0788977	0.0293512	0.224129	0.120116	0.179333
ENSG00000121310	10.9923	8.68433	8.64734	13.0757	15.8277	12.5419	30.5584	21.2724	26.4063	14.4659	17.2936	16.5029
ENSG00000116171	82.78	61.6076	57.8685	61.112	55.6724	64.9826	61.1657	69.4032	67.982	64.9115	59.7305	53.8196
ENSG00000237279	0	0	0	0	0	0	0	0	0	0	0	0
ENSG00000236360	0.763018	1.10616	1.1177	1.02846	0.538255	1.62272	0.565388	0.605168	0.573965	0.880291	0.484565	0.290405
ENSG00000226147	0	0	0	0	0	0	0	0	0.520571	0	0	0
ENSG00000174348	0	0	0	0.369987	0.509136	0.439076	0	0	0	0.0925289	0.153112	0.07759
ENSG00000227644	0	0	0	0	0	0	0	0	0	0	0	0
ENSG00000162383	0	0	0	0.250911	0.532538	0.298108	0	0	0	0.0734851	0	0.0806864
ENSG00000157184	7.62775	8.55413	9.26409	8.82648	10.0858	8.07761	9.77829	10.0268	9.45881	9.72438	8.14026	9.18266
ENSG00000162384	13.3618	11.7919	16.5771	15.8129	16.5802	12.9785	15.6416	17.0485	19.8229	18.7151	20.8156	19.9135
ENSG00000259818	0.0740454	0.0812901	0.0380342	0.0451952	0.0308065	0.0247753	0.111966	0.0676007	0.02509	0.136521	0.140249	0.0384402
ENSG00000162385	32.5169	24.1737	25.4491	28.8917	26.6447	25.8065	27.1298	26.744	28.6223	29.9881	29.3281	26.9373
ENSG00000226754	0.302633	0.389738	0.428805	0.153892	0.158638	0.0419479	0.497324	0.350843	0.17326	0.262183	0.336269	0.174764
ENSG00000157193	8.96161	6.90425	9.89088	13.3808	12.5541	12.1369	16.4876	12.3812	12.9574	20.518	24.5608	24.0687
ENSG00000225675	1.64294	0.303272	0.228579	0.419452	0.582835	1.13825	1.07583	0.487268	1.65985	0.435187	0.528074	1.06757
ENSG00000230138	0.151959	0	0	0	0	0	1.26278	0.623704	0.196939	0.0799822	0	0
ENSG00000236253	0	0	0	0	0	0	0	0	0	0	0	0
ENSG00000143006	0	0	0	0	0	0	0	0	0	0	0	0
ENSG00000174332	0	0	0	0	0.0221929	0.0180076	0	0	0	0	0	0.0179246
ENSG00000239007	0	0	0	0	0	0	0	0	0	0	0	0
ENSG00000058804	7.84855	8.15257	9.63338	7.74768	6.78588	7.85129	10.1844	9.23916	8.00878	16.3794	15.845	14.7601
ENSG00000058799	13.5272	9.8547	12.8476	11.6326	14.0043	13.7089	14.2552	15.7993	16.6847	16.5103	15.3174	16.2995
ENSG00000211452	0	0	0	0	0	0	0.0369476	0	0	0	0	0
ENSG00000081870	53.2299	39.3454	40.0946	35.6044	28.7337	32.6491	44.7216	50.2167	49.4842	46.591	39.7276	40.5394
ENSG00000116212	7.54919	8.2477	7.38005	9.35353	9.5434	8.13812	8.92873	8.84094	9.72938	11.2539	12.121	11.564
ENSG00000219102	0	0	0.0498595	0.0592327	0	0	0	0	0	0	0	0.0502264
ENSG00000203985	0	0	0	0	0	0	0	0	0	0	0	0
ENSG00000116209	195.171	162.89	153.703	180.141	140.28	173.744	126.589	146.882	143.68	126.697	123.821	112.199
ENSG00000116205	2.34995	3.01635	4.88879	4.31984	3.70287	3.00101	4.7652	5.15757	4.35708	4.1147	5.62402	4.39281
ENSG00000283749	0	0	0	0	0	0	0	0	0	0	0	0
ENSG00000225183	0	0	0	0	0	0	0	0	0	0.780111	0.720444	0
ENSG00000157211	0	0.0603793	0.0167559	0	0	0	0.0635749	0.0224339	0.0334581	0.0201105	0	0.0169346
ENSG00000215883	1.46776	1.88082	2.67425	1.63571	1.80888	1.20361	3.39288	4.62797	2.54877	3.89676	4.35271	5.59048
ENSG00000116221	48.1753	48.5114	52.1593	47.1702	47.9835	42.4174	50.33	48.1749	54.8014	75.0548	73.7603	72.9975
ENSG00000157216	49.2271	61.1931	63.9583	57.1406	72.3584	57.3888	38.7011	37.1631	35.4395	42.2202	43.4639	44.0671
ENSG00000198711	1.03512	0.871404	0.995839	0.12435	0.233849	0.221036	2.2544	2.10169	1.52603	0.815737	0.598224	1.03833
ENSG00000235741	0	0	0	0	0	0	0	0	0	0	0	0
ENSG00000227453	0	0	0	0	0	0	0	0	0	0	0	0
ENSG00000162390	0.308392	0.169344	0.317865	0.590494	0.209047	0.267047	0.357991	0.314989	0.224181	0.140674	0.233036	0.173242
ENSG00000162391	0	0	0	0	0	0	0	0	0	0	0	0
ENSG00000184313	0.0112441	0.0589479	0	0	0	0	0	0	0	0	0	0
ENSG00000271723	0	0.0303149	0.00909729	0	0.0356417	0.0473224	0	0.040028	0.0403726	0	0.0102783	0.00928748
ENSG00000243725	9.30384	9.13963	9.61527	9.32428	7.92431	9.84923	12.004	9.58131	10.206	13.5475	11.6524	10.7194
ENSG00000162396	0.956886	1.43347	1.37521	1.43694	1.28264	0.968082	1.56658	1.97389	1.72104	2.19653	2.18981	1.54332
ENSG00000006555	5.50398	5.31861	6.6722	6.95036	6.95579	6.49218	6.04463	5.19765	6.01373	4.91544	4.37277	4.98452
ENSG00000162398	0.0616261	0.147936	0.0841617	0.377086	0.354877	0.161897	0	0.155962	0.201729	0.210613	0.147829	0.145756
ENSG00000116133	11.9011	15.1439	16.3993	21.732	23.3678	19.8892	14.0253	13.0846	12.7754	24.9312	26.73	25.3398
ENSG00000233203	0.498592	0	0	0	0.265849	0.401561	0	0	0	0	0.202844	0
ENSG00000143001	0	0	0	0	0	0	0	0	0	0	0	0
ENSG00000162399	0	0.0109265	0.00845331	0.020146	0.0206289	0.0165072	0	0.0113969	0	0	0	0.0344712
ENSG00000169174	0	0	0	0.169552	0.317431	0.179279	0	0.0175053	0	0.0618876	0.0569558	0.0518993
ENSG00000162402	9.80996	9.13494	11.3012	11.6499	14.1272	12.4318	17.2885	13.3054	13.5526	15.2549	19.1785	19.9802
ENSG00000231090	0.0285775	0	0.0739492	0	0.0300901	0	0.0310659	0.137262	0.0241345	0	0	0.0248337
ENSG00000231095	0	0	0	0	0	0	0	0	0.105912	0	0	0.0535036
ENSG00000265822	0	0	0	0	0	0	0	0	0	0	0	0
ENSG00000231900	0	0	0	0	0	0	0	0	0	0	0	0
ENSG00000232198	0	0	0	0	0	0	0	0	0	0	0	0
ENSG00000199831	0	0.397978	0	0.373185	0	0	0	0	0	0	0	0
ENSG00000252162	0	0	0	0	0	0	0	0	0	0	0	0
ENSG00000272051	0	0	0	0	0	0	0	0	0	0	0	0
ENSG00000233079	0	0	0	0	0	0.0148047	0	0	0	0	0	0
ENSG00000230250	0	0	0	0	0	0	0	0	0	0	0	0
ENSG00000227104	0	0	0	0	0	0	0	0	0	0	0	0
ENSG00000229871	0	0	0	0	0	0	0	0	0	0	0	0
ENSG00000223956	0	0	0	0	0.308867	0	0	0	0	0	0	0
ENSG00000162407	0	0	0	0	0	0	0	0	0	0	0	0
ENSG00000236776	0	0	0	0	0	0	0	0	0	0	0	0
ENSG00000224980	0	0	0	0	0	0	0	0	0	0	0	0
ENSG00000162409	0	0	0.00558984	0	0	0	0	0	0	0	0	0
ENSG00000187889	0	0	0	0	0	0	0	0	0	0	0	0
ENSG00000157131	0	0	0	0	0	0	0	0	0	0	0	0
ENSG00000021852	0	0	0	0	0	0	0	0	0	0	0	0
ENSG00000173406	0.302742	0.865428	0.456395	0.134047	0.0109609	0.125474	5.7638	3.96525	2.89402	2.40281	3.01641	3.6261
ENSG00000236888	0	0	0	0	0	0	0	0	0	0	0	0
ENSG00000226759	0	0	0	0	0	0	0	0	0	0	0	0
ENSG00000229887	0	0	0	0	0	0	0	0	0	0	0	0
ENSG00000223416	0	0.762353	0	0.346131	0	0	0.750162	0.967788	0	0.719977	0.64816	1.16662
ENSG00000162600	16.1804	12.8456	12.4277	11.3973	11.3659	12.5644	16.6898	11.9791	14.5321	18.9636	13.703	15.4761
ENSG00000264128	0	0	0	0	0	0	0	0	0	0	0	0
ENSG00000184292	0	0	0	0	0	0.0424029	0.0273307	0	0	0	0	0
ENSG00000162601	10.2385	7.9266	9.3366	9.05354	8.10399	8.91753	21.8716	16.6054	20.209	11.3684	17.8608	17.7025
ENSG00000177606	40.6266	43.5067	40.8012	21.2514	21.5584	18.3038	9.64253	9.75868	10.2768	8.62715	7.64231	8.10036
ENSG00000234807	0.466905	0.305057	0.417795	0.0474026	0	0.0511803	0.671813	0.185929	0.302547	0.0238478	0	0.100636
ENSG00000232453	1.71164	1.31047	1.29895	3.16884	3.89462	3.37529	0	0.11325	0.0478966	0.0508152	0.0858956	0.423343
ENSG00000228121	0	0	0	0	0	0.0670236	0.178616	0	0	0	0	0
ENSG00000224609	0.0925056	0.0407095	0.0958406	0	0.0573944	0.0465746	0.0403445	0	0.0158332	0	0.0706914	0.0483015
ENSG00000172456	30.0379	21.0275	19.3672	11.9194	16.7839	12.5874	8.54132	9.26794	8.85636	4.98428	4.6276	4.4048
ENSG00000266150	0	0	0	0	0	0	0	0	0	0	0	0
ENSG00000134709	1.02615	0.34243	0.144565	0.0852845	0.0760673	0.0968594	0.10986	0.311492	0.15171	0.562116	0.44487	0.365037
ENSG00000134716	0.173441	0.0955769	0.372189	0	0.0303304	0.0838175	0.651614	0.522546	0.476948	0.257411	0.255246	0.150717
ENSG00000265535	0	0	0	0	0	0	0	0	0	0	0	0
ENSG00000162598	0	0	0	0	0	0	0	0	0	0	0	0
ENSG00000229332	0	0	0	0	0	0	0	0	0	0	0	0
ENSG00000238242	0	0	0	0	0	0	0	0	0	0	0	0
ENSG00000226476	0	0	0	0	0	0	0	0	0.0159032	0	0	0
ENSG00000162599	0.0181957	0.0124486	0.103228	0.378198	0.0480683	0.019411	0.153184	0.0935565	0.075369	0.0528341	0.0822939	0.0198288
ENSG00000237928	0	0	0	0	0	0	0	0	0	0	0	0
ENSG00000237853	0	0	0	0	0	0	0	0	0	0	0	0
ENSG00000162604	27.8981	20.5461	19.307	21.0489	19.3157	20.1618	23.2918	24.5215	27.3395	23.2635	24.1256	22.253
ENSG00000271200	0	0	0	0	0.248779	0	0	0	0	0	0	0
ENSG00000132849	1.62291	0.935681	1.37801	1.68221	2.24782	1.57334	2.64596	1.62922	1.76813	2.86903	2.27463	1.63491
ENSG00000200575	0	0	0	0	0	0	0	0	0	0	0	0
ENSG00000212360	0	0	0	0	0	0	0	0	0	0	0	0
ENSG00000236646	0	0	0	0	0	0	0	0	0	0	0	0
ENSG00000242860	0	0	0	0	0	0	0	0	0	0	0	0
ENSG00000263908	0	0	0	0	0	0	0	0	0	0	0	0
ENSG00000283690	0	0	0	0	0	0	0	0	0	0	0	0
ENSG00000234204	0	0	0	0	0	0	0	0	0	0	0	0
ENSG00000234088	0	0	0	0	0	0	0	0	0	0	0	0
ENSG00000240563	0	0	0	0	0	0	0	0	0	0	0	0
ENSG00000200174	0	0	0	0	0	0	0	0	0	0	0	0
ENSG00000132854	0	0	0	0	0	0	0	0	0	0	0	0
ENSG00000201153	0	0	0	0	0	0	0	0	0	0	0	0
ENSG00000162607	23.0578	22.895	22.9246	25.3466	22.4639	22.4597	25.5035	25.6396	26.3554	35.4004	33.4991	31.8471
ENSG00000116641	1.31551	0.450042	0.712604	1.25055	0.856534	0.798113	1.06818	0.693957	1.10763	0.817965	1.20641	2.16453
ENSG00000132855	0	0	0	0	0	0	0	0	0	0	0	0
ENSG00000213703	0	0	0	0	0	0	0	0	0	0.155589	0	0
ENSG00000235545	0	0	0	0	0	0	0	0	0	0	0.0490659	0.0443366
ENSG00000125703	2.71941	3.90038	4.76772	2.80729	1.89781	1.64147	6.63784	6.47704	5.06569	2.91848	5.31451	3.7451
ENSG00000229537	0	0	0	0	0	0	0	0	0	0	0	0
ENSG00000224209	0	0	0	0	0	0	0	0	0	0	0	0
ENSG00000252259	0	0	0	0	0	0	0	0	0	0	0	0
ENSG00000223683	0	0	0	0	0	0	0	0	0	0	0	0
ENSG00000230798	0	0	0	0	0	0	0	0	0	0	0	0
ENSG00000187140	0	0	0.0297212	0	0	0.028131	0.0714863	0	0	0	0	0
ENSG00000275836	0	0	0	0	0	0	0	0	0	0	0	0
ENSG00000252784	0	0	0	0	0	0	0	0	0	0	0	0
ENSG00000088035	11.3436	8.99755	8.43177	10.6877	12.0151	10.7613	12.5974	12.5765	13.4639	14.7204	12.6001	14.2188
ENSG00000142856	34.4016	21.4754	21.2456	26.753	18.7385	24.1573	23.2616	27.6592	32.3975	30.729	31.6829	28.2047
ENSG00000203965	4.22903	2.13319	2.8777	2.48006	2.55304	2.05695	3.90105	3.75429	3.67214	4.95271	3.88264	3.63206
ENSG00000264271	0	0	0	0	0	0	0	0	0	0	0	0
ENSG00000251720	0	0	0	0	0	0	0	0	0	0	0	0
ENSG00000116652	0.337451	0.0920446	0.133801	0.298059	0.197503	0.274491	1.00251	0.553399	0.591105	0.513143	0.578189	0.722407
ENSG00000079739	14.9249	16.3948	15.3164	28.8424	31.109	25.3069	16.2395	15.3552	18.2853	36.4689	36.1055	33.4193
ENSG00000244256	0	0	0.677582	0.436428	0	0	0.966341	0	0	0	0.842982	0.373588
ENSG00000185483	0	0	0	0.0644907	0.122767	0.0961535	0	0	0	0.0790949	0.199643	0.175065
ENSG00000228056	0	0	0	0	0	0	0	0	0	0	0	0
ENSG00000207190	0	0	0	0	0	0	0	0	0	0	0	0
ENSG00000200508	0	0	0	0	0	0	0	0	0	0	0	0
ENSG00000223949	0	0	0	0	0	0	0	0	0	0	0	0
ENSG00000177414	0	0	0	0	0	0	0	0	0	0	0	0
ENSG00000238653	0	0	0	0	0	0	0	0	0	0	0	0
ENSG00000158966	0	0.0324165	0	0.0100403	0.030849	0.0247708	0	0.0338117	0.0251449	0.0404309	0.0280638	0.0170988
ENSG00000264470	0	0	0	0	0	0	0	0	0	0	0	0
ENSG00000162437	0.0939172	0.0403043	0.0427655	0.101148	0.0517369	0.0730496	0.0654615	0.168063	0.08288	0.0627639	0.0929591	0.0533655
ENSG00000162434	60.4524	80.4067	88.8217	74.1639	90.2031	73.1429	104.613	107.85	98.9032	99.5752	98.787	99.3413
ENSG00000226891	0.0434019	0	0.05797	0.0612178	0	0.0335487	0.257054	0.113719	0.0994305	0.106487	0.120455	0.209971
ENSG00000185031	0.0380097	0	0	0.0385728	0	0.0316019	0.0832212	0	0.163764	0.0396028	0	0.0993284
ENSG00000212257	0	0	0	0	0	0	0	0	0	0	0	0
ENSG00000265996	0	0	0	0	0	0	0	0	0	0	0	0
ENSG00000199135	0	0	0	0	0	0	0	0	0	0	0	0
ENSG00000234496	0	0	0	0	0	0	0	0	0	0	0	0
ENSG00000162433	37.4787	42.6751	38.403	59.4758	62.5078	35.2167	21.8053	24.8336	24.9988	25.7423	26.8982	26.3101
ENSG00000231622	0	0	0	0	0	0	0	0	0	1.6107	0	0
ENSG00000116675	4.68223	2.28402	4.0574	3.51573	2.83434	3.32623	2.50267	2.60599	2.05046	4.2259	4.29398	4.31918
ENSG00000234144	0	0	0	0	0	0	0	0	0	0	0	0
ENSG00000222624	0	0	0	0	0	0	0	0	0	0	0	0
ENSG00000213625	21.9503	19.6905	20.0421	16.9138	19.1198	15.8294	20.2512	18.753	20.4198	17.7708	16.0116	16.2169
ENSG00000116678	3.33541	3.27654	3.42076	2.24851	2.32115	1.44303	2.5688	2.66677	2.48873	1.77587	2.21445	1.66183
ENSG00000239319	0	0	0	0	0	0	0	0	0	0	0	0
ENSG00000184588	33.3281	36.6304	36.0911	16.2057	20.7024	16.7837	35.6477	36.3673	37.0455	18.9614	20.4217	21.2642
ENSG00000227466	0	0	0	0	0	0	0	0	0	0	0	0
ENSG00000223152	0	0	0	0	0	0	0	0	0	0	0	0
ENSG00000118473	0.0337188	0.0367598	0.0148683	0.0244192	0.161271	0.230452	0.0084166	0.0379903	0.0420877	0.190268	0.080017	0.120063
ENSG00000264720	0	0	0	0	0	0	0	0	0	0	0	0
ENSG00000152760	0	0	0	0	0	0	0	0	0	0	0	0
ENSG00000172410	0	0	0	0	0	0	0	0	0	0	0	0
ENSG00000152763	0.441823	0.893177	0.68579	1.82404	0.366155	0.344107	1.63001	0.845883	1.19478	0.586383	0.445258	0.590248
ENSG00000198160	23.9788	19.7549	23.1997	26.3515	26.1426	26.673	28.3205	29.1014	29.9162	29.4064	29.415	29.1047
ENSG00000116704	4.92929	6.49746	7.10509	6.63466	7.16302	6.05516	7.95333	7.04426	6.84567	9.25682	10.319	10.1653
ENSG00000203963	0	0	0	0	0.0321264	0	0	0	0	0	0	0
ENSG00000162594	0.0552718	0.121002	0.111977	0.0257442	0.0585148	0.0157391	0.0201078	0.0466448	0.0621431	0.22701	0.353592	0.272893
ENSG00000253074	0	0	0	0	0	0	0	0	0	0	0	0
ENSG00000252116	0	0	0	0	0	0	0	0	0	0	0	0
ENSG00000228523	0	0	0	0	0	0	0	0	0	0	0	0
ENSG00000081985	15.1717	13.2737	18.9711	19.0819	19.1384	18.7992	12.342	9.24088	9.86132	23.9216	24.0772	28.9112
ENSG00000142864	86.2657	87.0264	87.1439	80.1298	82.1312	80.5071	93.436	93.8772	93.7106	127.559	134.819	124.353
ENSG00000223263	0	0	0	0	0	0	0	0	0	0	0	0
ENSG00000235200	0	0	0	0	0	0	0	0	0	0	0	0
ENSG00000207504	0	0	0	0	0	0	0	0	0	0	0	0
ENSG00000242482	0	0	0	0	0	0	0	0	0	0	0	0
ENSG00000232048	0	0	0	0	0	0	0	0	0	0	0	0
ENSG00000116717	49.6374	53.3418	52.9886	67.1371	72.1105	63.8756	24.1793	26.0307	28.5757	25.4697	23.6692	22.2286
ENSG00000172380	0.0391992	0.0853436	0.0229759	0.0271021	0	0.0782518	0	0.0147453	0.0108888	0.0264724	0	0
ENSG00000238778	0	0	0	0	0	0	0	0	0	0	0	0
ENSG00000232284	0	0	0	0	0	0	0	0	0	0	0	0
ENSG00000162595	0.123665	0.0452443	0.035387	0	0	0	0.0450918	0	0.0349438	0.0425719	0	0
ENSG00000228431	0	0	0	0	0	0	0	0	0	0	0	0
ENSG00000116729	3.55829	3.09161	2.90608	0.295231	0.2429	0.178198	0.568563	0.606541	0.535934	0.722366	0.406082	0.202372
ENSG00000234383	0.0868212	0.0960253	0	0	0	0	0.0478579	0	0.0373598	0	0	0
ENSG00000221203	0	0	0	0	0	0	0	0	0	0	0	0
ENSG00000229133	0	0	0	0	0	0.107734	0	0	0	0.137993	0	0
ENSG00000225242	0	0	0	0	0	0	0	0	0	0	0	0
ENSG00000237622	0	0	0	0	0	0	0	0	0	0	0	0
ENSG00000116745	0	0	0	0	0	0	0	0	0	0	0	0
ENSG00000024526	5.31572	5.01897	7.33205	7.37052	5.63896	6.97835	6.21126	9.37483	7.51277	14.2133	19.4389	16.8056
ENSG00000234264	0.111269	0	0	0	0	0.0956983	0	0.0630951	0.0921317	0.169347	0.0530789	0.242519
ENSG00000225167	0	0	0	0	0	0	0	0	0	0	0	0
ENSG00000223883	0	0	0	0	0	0	0	0	0	0	0	0
ENSG00000235446	0	0	0	0	0	0	0	0	0	0	0	0
ENSG00000229639	0	0	0	0	0	0	0	0	0	0	0	0
ENSG00000033122	0.00849729	0	0.00739101	0	0	0	0	0	0	0	0	0
ENSG00000270615	0	0	0	0	0	0	0	0	0	0	0	0
ENSG00000240692	0	0	0	0	0	0	0	0	0	0	0	0
ENSG00000229359	0	0	0	0	0	0	0	0	0	0	0	0
ENSG00000237919	0	0	0	0	0	0	0	0	0	0	0	0
ENSG00000066557	15.0802	12.1631	12.6918	16.8549	15.0186	16.4323	12.7658	11.5469	12.8731	18.2762	16.0731	16.4742
ENSG00000244389	0	0	0.69604	0.461579	0.482729	0.376604	0	1.07432	0.397581	0	1.33942	1.18661
ENSG00000116754	75.0199	68.6653	72.1132	68.7083	74.0939	74.6506	84.0989	76.9727	90.0744	94.3315	89.3706	103.93
ENSG00000118454	14.1354	13.5042	11.5898	14.754	13.7699	17.2358	16.6638	18.2206	16.1536	15.8403	16.3821	15.6445
ENSG00000197568	3.09976	2.60565	3.31003	4.59931	3.6101	4.11235	3.4355	3.1262	3.42463	4.8654	4.91924	3.48783
ENSG00000226088	0	0	0	0	0	0	0	0	0	0	0	0
ENSG00000116761	1.19085	0.747606	1.15016	1.07618	1.544	1.18363	1.21839	0.542961	0.564657	0.676461	0.731216	0.61708
ENSG00000278636	0	0	0	0	1.06732	0	0	0	0	0	0	0
ENSG00000233020	0	0	0	0	0	0	0	0	0	0	0	0.057255
ENSG00000237033	0	0	0	0	0	0	0	0	0	0	0	0
ENSG00000229051	0	0	0	0	0	0	0	0	0	0	0	0
ENSG00000050628	1.73006	2.89716	2.26779	5.06853	6.84907	6.00204	2.07181	2.99611	2.06205	2.26363	2.73624	1.99086
ENSG00000235079	0	0	0	0	0	0	0.182619	0	0	0	0	0
ENSG00000132485	45.9178	34.4466	34.8049	32.9304	32.1063	35.2958	47.9025	42.3436	49.999	42.3552	42.603	43.5715
ENSG00000207721	0	0	0	0	0	0	0	0	0	0	0	0
ENSG00000229956	0.29279	0.602839	0.157743	0.793295	0.294376	0	0.190569	0.340795	0.960159	0	1.05539	0.526421
ENSG00000172260	0	0	0	0	0	0	0	0	0	0	0	0
ENSG00000228853	0	0	0	0	0	0	0	0	0	0	0	0
ENSG00000233994	0	0	0.207481	0	0	0	0	0.146672	0	0	0.118353	0.105287
ENSG00000227207	0	0	0	0	0	0	0	0	0	0	0	0
ENSG00000212366	0	0	0	0	0	0	0	0	0	0	0	0
ENSG00000227016	0	0	0	0	0	0	0	0	0	0	0	0
ENSG00000229636	0	0	0	0	0	0	0	0.0442034	0	0	0	0
ENSG00000251825	0	0	0	0	0	0	0	0	0	0	0	0
ENSG00000233973	0	0	0	0	0	0	0	0	0	0	0	0
ENSG00000223479	0	0	0	0	0	0	0	0	0	0	0	0
ENSG00000200601	0	0	0	0	0	0	0	0	0	0	0	0
ENSG00000252005	0	0	0	0	0	0	0	0	0	0	0	0
ENSG00000162620	0.542726	0.511548	0.413368	0.65046	0.130515	0.435253	0.546823	0.797923	0.67948	0.478435	0.489319	0.260047
ENSG00000254685	6.62695	6.82965	6.05395	5.27211	5.71179	5.50315	5.80491	6.96958	7.65245	4.966	4.56365	5.90058
ENSG00000259030	0.103813	0.0907019	1.7753	0.0963185	0.0482352	0.0912608	0.556654	0.471444	0.347328	0.0458729	0.313842	0.0853686
ENSG00000116783	0.0993667	0	0	0	0	0.0826944	0	0	0.0862881	0	0	0.183878
ENSG00000162621	0	0	0	0	0	0	0	0	0	0	0	0
ENSG00000178965	0	0	0.0179658	0	0	0	0	0	0	0	0	0.0180792
ENSG00000234497	0	0	0	0	0	0	0	0	0	0	0	0
ENSG00000116791	12.5397	9.30178	8.35854	9.21556	6.38208	7.86406	13.7217	14.042	15.4593	13.1357	12.8007	11.3479
ENSG00000162623	9.08194	8.14194	9.33269	7.4835	8.24223	7.37488	10.4969	9.42613	9.81337	10.8656	10.0126	10.7243
ENSG00000162624	0	0	0	0	0	0.0244206	0	0	0.0234619	0	0	0
ENSG00000224149	0	0	0	0	0	0	0	0	0	0	0	0
ENSG00000206999	0	0	0	0	0	0	0	0	0	0	0	0
ENSG00000137968	2.25235	2.16053	1.709	0.8023	0.747035	0.541011	0	0	0	0	0	0
ENSG00000252338	0	0	0	0	0	0	0	0	0	0	0	0
ENSG00000213579	0	0	0	0	0	0.16243	0	0	0	0	0	0
ENSG00000117054	24.5138	20.378	19.3863	21.6607	18.7103	20.2187	19.9621	19.6201	21.1775	19.0645	21.794	20.912
ENSG00000181227	0	0	0	0	0	0.0351571	0	0	0.0729269	0	0	0.0367439
ENSG00000137955	34.1453	32.1134	32.0278	33.0384	22.1629	31.0976	46.4636	45.3902	48.9083	58.4522	49.1928	55.0842
ENSG00000206620	0	0	0	0	0	0	0	0	0	0	0	0
ENSG00000207241	0	0	0	0	0	0	0	0	0	0	0	0
ENSG00000201487	0	0	0	0	0	0	0	0	0	0	0	0
ENSG00000057468	0	0.0598291	0.0483528	0.0191156	0.0584902	0.0474224	0.0593679	0.124201	0.121776	0.0557101	0.0524737	0.0798691
ENSG00000154007	0	0	0	0	0	0	0	0	0	0	0	0
ENSG00000184005	0	0.129061	0.0216137	0.0936383	0.636065	0.308792	0.0176714	0	0	0.0248704	0.331488	0.087683
ENSG00000226415	2.59747	1.33677	2.58927	2.46363	1.9523	1.31022	1.01025	0.655767	1.50401	1.46089	1.13585	0.869687
ENSG00000199921	0	0	0	0	0	0	0	0	0	0	0	0
ENSG00000237552	0	0	0	0	0	0	0	0	0	0	0	0
ENSG00000117069	0	0	0	0	0	0	0	0	0	0	0	0
ENSG00000276081	0	0	0	0	0	0	0	0	0	0	0	0
ENSG00000142892	15.2643	12.0119	17.6587	16.6312	16.3121	19.2814	16.1508	16.2285	17.2678	20.3004	20.9024	20.8424
ENSG00000226084	11.8914	7.10973	8.09832	6.65374	5.34623	7.1733	8.57447	9.52593	11.049	9.32828	6.84005	8.85694
ENSG00000154027	0	0	0	0.0678805	0.116272	0.250016	0.528063	0	0.277705	0.290339	0.622575	0.130626
ENSG00000251767	0	0	0	0	0	0	0	0	0	0	0	0
ENSG00000036549	17.584	15.4394	13.2277	11.0555	11.6732	13.2131	23.2754	19.1465	20.7019	19.0013	20.1458	21.1962
ENSG00000251785	0	0	0	0	0	0	0	0	0	0	0	0
ENSG00000243437	0	0	0	0	0	0	0	0	0	0	0	0
ENSG00000077254	21.8202	17.4096	20.3133	16.8797	17.6229	16.5799	28.5261	27.1795	27.1458	20.8265	26.8935	24.7219
ENSG00000232672	0	0	0	0	0	0	0	0	0	0	0	0
ENSG00000180488	6.11561	6.10187	5.41731	5.38762	4.47362	5.1981	5.68267	6.45048	6.60289	5.0487	5.36689	5.36592
ENSG00000222849	0	0	0	0	0	0	0	4.53676	0	0	0	0
ENSG00000235613	0.234278	0.146129	0.233154	0.205557	0.211342	0.169247	0.546865	0.153493	0.453009	0.275281	0.48161	0.408127
ENSG00000232015	0	0	0	0	0	0	0	0	0	0	0	0.569499
ENSG00000235927	0	0	0.0221237	0	0	0	0	0	0.0216001	0	0	0
ENSG00000162614	0.0788487	0.031889	0.0746806	0.0821922	0.0309154	0.024911	0.0924623	0.024203	0.145913	0.0216745	0.0482753	0.232423
ENSG00000162613	60.3826	52.9472	51.8016	53.6492	57.8486	57.6104	70.6612	68.3222	71.1822	80.0751	77.2687	82.5737
ENSG00000162616	8.79531	7.07339	7.39682	4.84835	5.28411	4.92514	5.82894	7.37464	6.77211	5.09749	5.80967	4.37869
ENSG00000137960	0	0.034102	0.0138732	0.0327638	0.0333716	0.0270617	0.0168603	0	0	0	0	0.0136463
ENSG00000251958	0	0	0	0	0	0	0	0	0	0	0	0
ENSG00000202263	0	0	0	0	0	0	0	0	0	0	0	0
ENSG00000233333	0	0	0	0	0	0	0	0	0	0	0	0
ENSG00000237413	0	0	0	0	0	0	0	0	0	0	0	0
ENSG00000122420	0	0	0	0	0	0	0	0	0	0	0	0
ENSG00000212308	0	0	0	0	0	0	0	0	0	0	0	0
ENSG00000137959	0.613568	1.00207	0.95719	7.36428	7.95261	14.9657	0.00987457	0.0134146	0.194105	0.252777	0.432588	0.175367
ENSG00000137965	4.92996	4.36478	4.33704	10.7251	9.77304	18.9066	2.16593	1.71996	1.53221	2.55283	2.37858	2.72628
ENSG00000162618	0	0	0	0	0	0	0	0	0	0	0	0
ENSG00000230787	0	0	0	0	0	0	0	0	0	0	0	0
ENSG00000285462	0	0	0	0	0	0	0	0	0	0	0	0
ENSG00000232676	0	0	0	0.108564	0	0	0	0	0	0	0	0
ENSG00000236407	0	0	0	0	0	0	0	0	0	0	0	0
ENSG00000213559	0	0	0	0	0	0	0	0	0	0	0	0
ENSG00000234108	0	0	0	0	0	0	0	0	0	0	0	0
ENSG00000234184	0	0	0	0	0	0	0	0	0	0	0	0
ENSG00000227937	0	0	0	0	0	0	0	0	0	0	0	0
ENSG00000229752	0	0	0	0	0	0	0	0	0	0	0	0
ENSG00000223026	0	0	0	0	0	0	0	0	0	0	0	0
ENSG00000117114	0	0	0.0650572	0	0	0	0	0	0	0	0	0
ENSG00000224494	0	0.0577209	0	0	0	0	0	0	0	0	0	0
ENSG00000227288	0.109966	0	0.0901652	0.401004	0.145483	0.150527	0.0378151	0.206485	0.030014	0.180265	0.0685723	0.0608651
ENSG00000242598	0	0	0	0	0	0	0	0	0	0	0	0
ENSG00000215875	0	0	0	0	0	0	0	0	0	0	0	0
ENSG00000230817	0	0	0	0	0	0	0	0	0	0	0	0
ENSG00000236268	0.0395915	0	0	0	0	0	0	0	0	0	0	0
ENSG00000231364	0	0	0	0	0	0	0	0	0	0	0	0
ENSG00000233008	0	0	0	0.0193261	0	0	0	0	0	0	0	0
ENSG00000137941	3.47472	3.65274	2.91024	4.36148	3.88011	4.75874	2.64538	1.45598	3.27581	4.35868	4.75165	3.87177
ENSG00000233061	0.0629997	0.0916779	0.129195	0.152786	0.0447395	0.251511	0.136174	0.14254	0.122531	0.234373	0.15992	0.440783
ENSG00000271576	0.310988	0.338537	0.304424	0.361542	0.123044	0.330666	0.209447	0.263964	0.548665	0.274611	0.330042	0.166731
ENSG00000142875	38.9628	40.847	36.7922	30.1182	25.402	36.9381	47.7513	61.0314	45.9218	46.1572	37.8286	36.0331
ENSG00000213540	0.347972	0.578338	0.141644	0	0.183779	0.143669	0	0.622147	0.301875	0	0.334791	0.150148
ENSG00000226970	0	0.695717	0	0	0	0	0	0	0	0.738559	0.688975	0
ENSG00000203943	0	0	0	0.069554	0	0	0	0	0	0	0.0426365	0
ENSG00000240520	0	0	0	0	0	0	0	0	0	0	0	0
ENSG00000137976	0	0	0	0	0	0	0	0	0	0	0	0
ENSG00000117133	29.0925	23.5413	22.0438	20.6537	17.5178	20.2254	23.3675	23.7208	28.2219	28.7132	28.2437	23.8545
ENSG00000174021	79.2298	78.494	73.9482	85.4185	84.4709	80.162	65.0734	68.1172	74.2855	87.8752	80.619	80.6317
ENSG00000122432	0.80649	0.298121	0.880722	1.22956	0.3971	0.18578	1.32896	1.12758	0.546522	0.196836	0.335886	1.30438
ENSG00000117151	13.5464	12.3323	11.8978	17.1888	20.0178	17.0664	12.2587	15.3076	15.3684	18.5059	16.8237	15.2674
ENSG00000180869	0	0	0	0	0	0	0	0	0	0	0	0
ENSG00000117155	4.10462	3.72998	4.46428	7.15531	5.41643	6.08626	2.97819	3.60941	3.61066	5.5315	4.95732	4.58974
ENSG00000171517	0.0735473	0.0813834	0.0558664	0.0752699	0	0.0273713	0.176643	0.155385	0.084175	0.203311	0.0465106	0
ENSG00000153898	1.41344	0.793517	1.3159	7.20815	8.68447	7.46017	0.60463	1.04455	0.655213	8.42828	7.88091	8.20787
ENSG00000162643	0.183961	0.175026	0.0637268	0.460425	0.131204	0.181071	0.0602484	0.0610963	0.0155899	0.182549	0.0881755	0.0320277
ENSG00000055732	0.589617	0.260015	0.243722	2.87505	2.14783	2.32681	0.360375	0.494551	0.234837	0.497164	0.586703	0.717595
ENSG00000266110	0	0	0	0	0	0	0	0	0	0	0	0
ENSG00000097096	0.022166	0	0.0501893	0	0.0406712	0	0.111002	0.156676	0.0835323	0.0673111	0.0945497	0.12433
ENSG00000162642	9.6767	8.99134	10.2777	10.974	10.156	12.0048	11.6887	11.9931	14.4153	15.5644	12.1458	11.1435
ENSG00000223254	0	0	0	0	0	0	0	0	0	0	0	0
ENSG00000142867	15.4657	14.7926	17.2513	14.7598	18.3806	14.6681	15.6507	15.3024	17.5647	17.7675	17.9181	17.5292
ENSG00000223653	0	0	0	0	0	0	0.0937897	0	0	0	0	0.0248699
ENSG00000153904	0	0	0	0.0143082	0	0.0236074	0	0	0	0.0141708	0	0.0243106
ENSG00000199459	0	0	0	0	0	0	0	0	0	0	0	0
ENSG00000142871	0	0	0	0.500752	0	0	0	0	0	0	0.0480015	0
ENSG00000199934	0	0	0	0	0	0	0	0	0	0	0	0
ENSG00000117174	5.26548	5.90559	6.31546	3.98839	4.63793	4.52058	8.14903	7.16455	7.50567	6.95957	7.50222	7.27012
ENSG00000171502	0.00849252	0.0279997	0.00728078	0.0173468	0	0	0.0276526	0	0	0	0	0.00673768
ENSG00000201620	0	0	0	0	0	0	0	0	0	0	0	0
ENSG00000285210	0.221224	0.414784	0.0879925	0.0282871	0.0290319	0	0.110896	0	0.117622	0.0570278	0.0966868	0.144146
ENSG00000122417	26.2642	18.2874	21.67	14.4638	22.8943	18.9248	31.292	31.2072	37.9082	21.0859	21.1698	22.1173
ENSG00000278281	0	0	0	0	0	0	0	0	0	0	0	0
ENSG00000231349	0	0	0	0	0	0	0	0	0	0	0	0
ENSG00000137975	0	0	0	0	0	0	0.0288958	0	0	0	0	0.0116097
ENSG00000016490	0.0337923	0	0	0.0172361	0	0	0	0	0	0	0	0
ENSG00000016602	0	0	0	0	0.222095	0	0	0	0	0	0	0
ENSG00000224466	0	0	0	0	0	0	0	0	0	0	0	0
ENSG00000236915	0.0245146	0	0.0213512	0	0	0	0.0795317	0.0555531	0.0407908	0.0995757	0.02335	0
ENSG00000153923	0	0	0	0	0	0	0	0	0	0	0	0
ENSG00000097033	34.4195	34.1953	34.5901	42.5014	46.8405	42.1679	39.9701	42.0159	42.0721	43.0278	41.6411	42.2894
ENSG00000230721	0	0	0	0	0	0	0	0	0	0	0	0
ENSG00000183291	114.537	93.7767	93.4666	109.523	102.74	105.418	98.1969	104.981	119.2	131.35	118.607	112.836
ENSG00000153936	6.23973	5.96847	5.77028	9.42068	10.6633	8.3696	8.60969	8.86641	7.06251	8.72874	12.1723	10.7701
ENSG00000267272	0	0.0518981	0	0.0173282	0.0177586	0.0285361	0.0367066	0	0	0	0	0
ENSG00000284240	0	0	0	0	0	0	0	0	0	0	0	0
ENSG00000143013	5.03394	6.4553	6.62018	15.3315	17.2338	15.8755	0.93016	1.03093	1.1245	10.8104	9.72085	9.03568
ENSG00000227290	0	0	0	0	0	0	0	0	0	0	0	0
ENSG00000199318	0	0	0	0	0	0	0	0	0	0	0	0
ENSG00000237505	0.259465	0.491736	0.167628	0.0320144	0.245768	0.375323	0.0235368	0.109227	0.249298	0.189349	0.0768792	0.177477
ENSG00000239504	0	0	0	0	0	0	0	0	0	0	0	0
ENSG00000237959	0.368019	0	0	0	0	0	0	0	0	0	0	0
ENSG00000065243	12.289	8.19892	9.0478	7.38633	9.41614	8.09174	9.58403	13.0287	13.1085	13.2412	11.3318	11.5738
ENSG00000207234	0	0	0	0	0	0	0	0	0	0	0	0
ENSG00000241975	4.53369	0.831046	3.08196	1.5841	4.16558	3.24469	8.38421	5.56542	3.40765	4.18152	4.22712	6.45172
ENSG00000137947	32.6571	25.2966	27.812	21.6423	18.2016	23.6572	26.6057	30.3576	30.2964	26.3217	26.0182	23.4398
ENSG00000137944	14.8861	15.0948	17.2992	17.0923	18.9353	14.2634	19.7375	22.2908	23.1806	28.1511	22.9693	25.1709
ENSG00000213516	6.11651	7.29932	5.86148	7.62008	8.7449	8.53497	6.50245	4.77141	6.05561	8.72267	7.05349	7.90775
ENSG00000117226	7.71399	7.40648	7.48741	6.00792	8.39437	7.38807	21.1776	21.6754	19.9435	26.5926	27.309	25.9405
ENSG00000202385	0	0	0	0	0	0	0	0	0	0	0	0
ENSG00000117228	72.5158	75.1971	83.1431	72.4896	84.5093	86.3112	27.3031	29.2451	32.9667	89.3253	83.2558	85.7053
ENSG00000234518	9.10165	6.04118	6.07414	11.2493	10.8075	10.9229	6.23553	3.94539	4.5408	7.04365	12.1832	12.5357
ENSG00000162645	131.403	148.247	153.257	167.569	189.275	162.825	90.3357	88.5449	94.0058	157.277	151.253	154.707
ENSG00000213512	0.0709521	0.104115	0.0407406	0.120954	0.0496055	0.0994469	0	0	0	0	0	0
ENSG00000162654	32.5944	36.1719	46.4896	25.3597	36.663	32.2531	8.24143	8.46944	9.29514	30.1432	28.1503	25.8003
ENSG00000154451	218.678	220.805	235.895	194.137	224.828	233.215	150.811	147.719	156.363	245.911	235.848	246.509
ENSG00000183347	0.32713	0.33932	0.251159	0.31607	0.419831	0.10692	0.0987432	0.124927	0.123606	0.336484	0.155842	0.268794
ENSG00000215874	0	0	0	0	0	0	0	0	0	0	0	0
ENSG00000225492	0.602555	0.656211	0.744551	0.242595	0.60233	0.951845	0	0	0	0.152144	0.210953	0.255385
ENSG00000197147	4.19619	6.30649	6.43672	8.7651	10.7158	9.03564	8.65119	7.50917	8.14877	11.0312	9.38383	11.3532
ENSG00000231999	1.82434	2.34982	1.14687	1.65334	0.786182	1.05295	1.84659	1.3848	3.14223	2.11886	2.30035	1.87022
ENSG00000171488	11.9186	13.9168	15.2403	19.3262	22.4721	19.0342	18.2519	16.9095	17.9767	22.3741	21.3999	23.0374
ENSG00000272931	0.101157	0	0.513641	0.623607	0.646151	0.424244	0.112798	0.833728	0.26167	0.743773	0.77763	1.05282
ENSG00000171492	12.496	11.5187	14.6858	16.0835	19.9624	18.648	16.19	17.2414	16.3459	23.1963	21.3648	20.1268
ENSG00000252797	0	0	0	0	0	0	0	0	0	0	0	0
ENSG00000228175	0.190557	0.421963	0.0794198	0	0.399967	0	0	0.223452	0	0.099828	0.181628	0.164482
ENSG00000162664	7.37498	5.73419	6.7551	6.92786	8.14235	7.40502	6.61393	7.29714	7.6962	10.0608	11.0861	11.2704
ENSG00000212459	0	0	0	0	0	0	0	0	0	0	0	0
ENSG00000229201	0	0	0	0	0	0	0	0	0	0	0	0
ENSG00000199666	0	0	0	0	0	0	0	0	0	0	0	0
ENSG00000143032	0	0	0	0	0	0	0	0	0	0	0	0
ENSG00000233593	0	0	0	0.102597	0	0.10141	0	0.0235509	0	0	0.178282	0
ENSG00000285532	0	0	0	0	0	0	0	0	0	0	0	0
ENSG00000225446	0	0	0	0	0	0	0	0	0	0	0	0
ENSG00000232882	2.61889	3.29115	2.15912	2.58531	3.90484	2.9492	1.43898	1.06616	1.01456	2.00421	2.5459	2.31593
ENSG00000122482	22.892	22.7783	17.4447	24.1901	16.3854	19.9729	24.6976	23.4729	22.1038	25.1118	26.3093	31.2179
ENSG00000232393	0	0	0	0.0735033	0	0	0.0795325	0	0	0	0	0.125192
ENSG00000162669	0	0	0	0.0365724	0	0	0	0	0	0	0	0
ENSG00000206817	0	0	0	0	0	0	0	0	0	0	0	0
ENSG00000215873	0	0	0	0	0	0	0	0	0	0	0	0
ENSG00000097046	3.44358	4.38153	3.64677	6.52529	6.59212	6.26055	6.00143	5.29297	6.64852	9.39037	9.52961	10.295
ENSG00000241318	0	0	0	0	0	0.0557339	0	0	0	0	0	0
ENSG00000203914	0	0.120429	0	0	0	0	0	0	0	0	0	0
ENSG00000069702	7.78029	10.8882	11.3772	23.2163	26.3898	19.2137	15.0025	16.786	14.1306	25.0594	26.7302	26.5151
ENSG00000239794	0	0.497753	0	0	2.48446	0.387878	1.05003	3.31457	2.04709	1.00289	0.459995	0.814903
ENSG00000137948	0	0	0	0.0976151	0	0	0	0	0	0	0.28211	0.0152033
ENSG00000172031	0.683821	0.299034	0.356634	0.704555	0.457499	0.872359	0.0984335	0.0517621	0.0380847	0.230867	0.258715	0.393031
ENSG00000233228	0	0	0	0	0	0	0	0	0	0	0	0
ENSG00000230667	0.0750847	0	0	0	0	0	0	0	0	0	0	0
ENSG00000189195	1.06281	1.17167	1.37979	0.459951	0.390045	0.530769	0.8124	0.606894	0.948465	0.564411	0.476328	0.881737
ENSG00000224678	0	0	0	0	0	0	0	0	0	0	0	0
ENSG00000233401	0	0	0	0	0.161871	0	0.0561776	0.0592613	0.0437946	0	0.14695	0.0444692
ENSG00000203910	0	0	0	0	0	0	0	0	0	0	0	0
ENSG00000233125	0	0	0	0	0	0	0	0	0	0	0	0
ENSG00000174842	9.47227	7.05283	8.19924	10.2334	6.14724	6.17301	8.61791	7.15426	7.97574	9.3436	10.7559	11.2885
ENSG00000122484	18.7538	14.5573	15.2215	15.6753	13.2441	11.9839	11.8452	14.9047	13.9884	16.1828	14.9813	12.4452
ENSG00000242764	0	0	0	0	0	0	0	0	0.397581	0	0	0
ENSG00000162676	14.9861	15.5114	14.9419	24.3772	28.8405	23.463	1.39695	1.65735	1.43244	18.3432	17.07	17.3828
ENSG00000067208	2.50003	2.32478	2.32447	3.54665	3.35824	2.66725	4.23416	6.42616	3.41797	3.11845	3.14986	2.58647
ENSG00000229992	0.127507	0	0	0	0	0	0.868702	0.611162	0.560082	0.136491	0.498533	0.112167
ENSG00000201317	0	0	0	0	0	0	0	0	0	0	0	0
ENSG00000234202	0	0	0	0	0	0	0	0	0	0	0	0
ENSG00000223896	0	0	0	0	0	0	0	0	0	0	0	0
ENSG00000122406	592.096	543.813	532.034	404.665	380.19	359.22	667.646	738.082	754.183	642.274	618.212	575.095
ENSG00000154511	10.9435	11.1554	11.3811	10.643	10.5341	9.69687	13.4427	13.8943	14.9843	14.2675	12.4682	13.4203
ENSG00000206680	10.7102	13.8451	10.7194	0	5.64321	4.31459	12.0994	0	0	0	0	0
ENSG00000207523	10.4264	6.9557	5.46354	0	2.53633	2.02231	0	5.62082	0	0	0	0
ENSG00000229052	0	0	0	0	0.292228	0	0	0	0	0	0	0.0147426
ENSG00000252121	0	0	0	0	0	0	0	0	0	0	0	0
ENSG00000239710	0.461531	0	0	0	0	0	0	0	0	0	0	0
ENSG00000252752	0	0	0	0	0	0	0	0	0	0	0	0
ENSG00000222664	0	0	0	0	0	0	0	0	0	0	0	0
ENSG00000251837	0	0	0	0	0	0	0	0	0	0	0	0
ENSG00000143033	19.8212	14.8966	19.7914	17.3559	18.9713	20.4377	26.5768	25.4259	23.8692	27.909	27.7243	27.0762
ENSG00000117500	32.4704	35.0527	39.1822	51.6722	55.2686	56.396	40.7309	41.9282	45.3054	56.1399	53.8188	52.5525
ENSG00000122483	5.18577	4.19828	2.96311	4.26686	4.0576	4.31299	10.6867	11.1952	8.65551	14.2594	14.6709	12.2473
ENSG00000237003	0	0	0	0	0	0	0	0	0	0	0.374176	0
ENSG00000223745	19.7698	14.2059	16.2275	6.78132	11.9691	7.28922	26.4597	23.8216	24.6173	10.2848	13.538	12.4355
ENSG00000117505	51.7237	51.8283	55.4434	54.3213	55.3878	51.4652	53.3902	48.2247	56.2329	60.3497	60.1413	59.7172
ENSG00000207379	0	0	0	0	0	0	0	0	0	0	0	0
ENSG00000137942	1.38085	1.3189	1.40863	0.0625323	0.117221	0.146295	0.174564	0.228929	0.143502	0.0615678	0.0961748	0.0852815
ENSG00000212601	0	0	0	0	0	0	0	0	0	0	0	0
ENSG00000137936	1.34307	1.8941	1.95168	0.791091	0.80835	0.665751	0.290595	0.540953	0.319915	0.461474	0.586144	0.72315
ENSG00000224093	0	0	0	0	0	0	0	0	0	0	0	0
ENSG00000211575	0	0	0	0	0	0	0	0	0	0	0	0
ENSG00000067334	24.4801	24.091	20.8647	18.4415	17.4126	20.3348	22.3508	22.1364	25.0038	28.1247	31.6797	26.327
ENSG00000023909	9.12613	6.41352	12.5633	8.88193	9.20626	10.6539	12.0019	13.4592	12.5041	18.1837	16.0246	15.6254
ENSG00000223490	0	0	0	0	0	0	0	0	0	0	0	0
ENSG00000234099	0	0	0	0	0	0	0	0	0	0	0	0
ENSG00000235794	0	0	0	0	0	0	0	0	0	0	0	0
ENSG00000232752	0	0	0	0	0	0	0	0	0	0	0	0
ENSG00000229842	0	0	0	0	0	0	0	0	0	0	0	0
ENSG00000236689	0	0	0	0	0	0	0	0	0	0	0	0
ENSG00000226960	0	0	0	0	0	0	0	0	0	0	0	0
ENSG00000198691	0.0138741	0.0152975	0.169757	0	0	0	0.00743912	0	0.248619	0	0	0.0146168
ENSG00000137962	0.00664642	0.0144559	0.0160799	0	0	0	0.00715834	0.0103749	0.0130358	0	0	0.0057922
ENSG00000264963	0	0	0	0	0	0	0	0	0	0	0	0
ENSG00000226835	0	0	0	0	0	0	0	0	0	0	0	0
ENSG00000178596	0	0	0	0	0	0	0	0	0	0	0	0
ENSG00000232918	0	0	0	0	0	0	0	0	0	0	0	0
ENSG00000117528	5.67292	6.88092	5.83702	5.37196	5.65948	5.86004	7.46191	7.36165	7.41	7.74131	8.50457	8.61179
ENSG00000117525	0	0	0	0	0	0	0	0	0	0.0319203	0	0
ENSG00000224081	0	0	0	0.0363345	0.202941	0.0395459	0.0258588	0	0	0	0.0416988	0
ENSG00000232857	0	0	0	0	0	0	0	0	0	0	0	0
ENSG00000263526	0	0	0	0	0	0	0	0	0	0	0	0
ENSG00000143036	0	0.115002	0	0.0795732	0.059628	0.15354	0	0	0	0	0	0
ENSG00000117519	0.830537	0.170274	0.215308	0.0640361	0.80037	0.153197	0.315486	0.0350214	0.0936618	0.127487	0	0
ENSG00000235501	0	0	0.200035	0.501319	0	0	0	0.295633	0	0	0.481913	0.645346
ENSG00000172339	0.399498	2.90605	0.390388	1.41764	1.03546	1.49402	2.02335	0.587728	2.63406	3.83194	0.83739	1.14257
ENSG00000152078	0	0	0	0	0	0	0.0100766	0	0.00774324	0.00941549	0	0.00822299
ENSG00000271092	0.558098	0.428008	0.19196	0.046775	0.105394	0.271188	0.437738	0.432334	0.398306	0.303998	0.740669	0.815962
ENSG00000206679	0	0	0	0	0	0	0	0	0	0	0	0
ENSG00000226026	0	0	0	0	0	0	0	0	0	0	0	0
ENSG00000122481	18.6822	14.6276	16.5703	14.5585	11.754	11.2661	15.0068	15.1361	12.8408	9.39795	9.14274	7.41774
ENSG00000228504	0	0	0	0	0	0	0	0	0	0	0	0
ENSG00000230434	0	0	0	0	0	0	0	0	0	0	0	0
ENSG00000233907	0	0	0	0	0	0	0	0	0	0	0	0
ENSG00000228971	0	0	0	0	0	0	0	0	0	0	0	0
ENSG00000237435	0	0	0	0	0	0	0	0	0	0	0	0
ENSG00000200800	0	0	0	0	0	0	0	0	0	0	0	0
ENSG00000231987	0	0	0	0	0	0	0	0	0	0	0	0
ENSG00000234422	0	0	0	0	0	0	0	0	0	0	0	0
ENSG00000228502	0.0414031	0.0914274	0.213128	0.0420077	0	0.0350836	0.0920876	0	0.106695	0	0.040335	0.215223
ENSG00000241992	0	0	0	0	0	0	0	0	0	0	0	0
ENSG00000234226	0	0	0	0	0	0	0	0	0	0	0	0
ENSG00000137970	32.8074	23.3502	21.2255	18.0483	13.9166	12.8649	23.3966	34.6484	25.454	26.6885	23.1808	17.6255
ENSG00000223229	0	0	0	0	0	0	0	0	0	0	0	0
ENSG00000117569	4.563	3.94287	3.41011	3.25305	3.23095	3.54671	8.72942	8.6506	7.24532	7.50241	6.77137	7.04756
ENSG00000188641	19.2895	19.8017	19.719	6.51031	8.30837	8.09161	27.0311	22.6333	25.4338	12.1938	13.3204	13.2311
ENSG00000232878	0	0	0	0	0	0	0	0	0	0	0	0
ENSG00000232542	0.497274	0	0	0	0	0	0	0.897759	0.432217	0	0	0.217635
ENSG00000228057	0.0952983	0.0523781	0.0807986	0.0487964	0.101417	0.0799725	0	0.108968	0.039735	0.0970115	0	0.122191
ENSG00000226128	0	0	0	0	0	0	0	0	0	0	0	0
ENSG00000235777	0	0	0	0	0	0	0	0	0	0	0	0.0824008
ENSG00000225206	0	0.0297024	0	0	0	0	0	0	0	0	0	0.0190031
ENSG00000284247	0	0	0	0	0	0	0	0	0	0	0	0
ENSG00000284202	0	0	0	0	0	0	0	0	0	0	0	0
ENSG00000233557	0	0	0	0	0	0	0	0	0	0	0	0
ENSG00000226053	0	0	0	0	0	0	0	0	0	0	0	0
ENSG00000280040	0	0	0	0	0	0	0	0	0	0	0	0
ENSG00000162627	0.0379813	0.0416317	0	0	0	0	0	0.0435722	0	0.0389868	0	0
ENSG00000117598	0	0	0	0	0	0	0	0	0	0	0	0
ENSG00000232825	0	0	0	0	0	0	0	0	0	0	0	0
ENSG00000117600	0	0	0	0	0	0	0	0	0	0	0	0
ENSG00000224445	0	0	0	0	0	0	0	0	0	0	0	0
ENSG00000099260	0	0	0.0088927	0	0	0	0	0	0.0388075	0	0	0
ENSG00000223656	0	0	0	0	0	0	0	0	0	0	0	0
ENSG00000156869	0.549743	0.435842	0.706263	1.28864	1.37509	1.2491	0.305732	0.362812	0.493125	1.85001	2.05645	1.36269
ENSG00000201491	0	0	0	0	0	0	0	0	0	0	0	0
ENSG00000202254	0	0	0	0	0	0	0	0	0	0	0	0
ENSG00000162688	5.60827	6.5458	7.08066	5.37901	5.07871	4.69167	8.44791	7.83218	7.98449	7.35809	7.71192	8.02433
ENSG00000117620	11.2235	9.62625	9.13028	10.635	9.37675	9.99872	11.4687	12.3136	11.1448	12.0422	12.1125	12.1345
ENSG00000212248	0	0	0	0	0	0	0	0	0	0	0	0
ENSG00000202259	0	0	0	0	0	0	0	0	0	0	0	0
ENSG00000156875	20.245	21.267	22.1995	25.7343	31.4407	26.5705	19.2269	21.3791	25.0922	29.9157	27.7172	26.2045
ENSG00000156876	3.88342	3.9177	3.94863	4.50649	3.97045	3.95527	4.99448	4.91238	5.18748	6.82125	6.7751	7.51838
ENSG00000122435	6.3135	5.31179	5.66914	4.48804	4.11505	3.74569	10.0032	10.7617	10.5998	8.20712	10.2641	10.1232
ENSG00000122477	0.41926	0.276559	0.19475	0.330284	0.401786	0.0357683	0.225589	0.109118	0.438011	0.260484	0.323202	0.220557
ENSG00000137992	3.97999	4.53721	4.88442	2.88753	3.03015	3.7077	5.17419	5.32673	5.38826	5.63138	5.63961	6.04052
ENSG00000271415	0	0	0	0	0	0	0	0	0	0	0	0
ENSG00000225169	0	0	0	0	0	0	0	0	0	0	0	0
ENSG00000224616	0.116403	0.983811	0.17428	0.434311	0	0.368879	1.52993	0.530812	2.39695	0.505544	1.81555	0.963719
ENSG00000137996	33.2159	25.914	33.3889	36.2759	36.2822	34.6903	27.9063	31.54	32.2669	41.5623	42.6731	39.6642
ENSG00000207750	0	0	0	0	0	0	0	0	0	0	0	0
ENSG00000079335	13.509	12.937	12.4846	16.6102	16.1924	16.4184	25.8259	22.521	22.6175	19.3922	20.0879	20.8167
ENSG00000234332	5.57428	5.7588	6.79971	3.51848	2.82363	2.32569	3.0492	1.92019	2.23302	2.74893	3.0735	2.95381
ENSG00000181656	0.0352152	0	0	0.0179945	0	0	0	0	0.0147475	0	0	0
ENSG00000213421	0.085862	0	0	0	0	0	0	0	0	0	0	0
ENSG00000230402	0	0	0	0	0	0	0	0	0	0	0	0
ENSG00000224685	0	0	0	0	0	0	0	0	0	0	0	0
ENSG00000162692	0	0	0	0	0	0	0	0	0	0	0	0
ENSG00000162694	1.18561	1.16317	1.0698	0.318222	0.588558	0.906646	3.24984	3.42291	3.02928	1.80878	1.13114	2.21508
ENSG00000162695	11.2487	11.0361	11.6236	12.6497	15.2288	12.9531	18.2829	18.9775	19.9289	20.36	19.584	20.7691
ENSG00000230946	0	0	0	0	0	0	0	0	0	0	0	0
ENSG00000117543	22.4005	17.3722	18.3929	8.64483	9.06832	9.53161	55.2252	56.5964	48.5496	39.5943	35.5807	35.2343
ENSG00000233184	7.46625	5.30435	5.02865	2.24625	3.22019	2.78767	21.7824	24.6222	26.1609	10.0762	12.1888	11.4121
ENSG00000225938	0.997184	2.72922	2.15322	1.52409	2.39264	1.043	7.31322	5.93082	9.08626	3.44598	6.04179	4.7455
ENSG00000170989	68.6218	82.5535	95.5196	116.302	142.103	118.929	208.357	203.254	216.123	188.296	184.643	182.715
ENSG00000173810	0	0	0	0	0	0	0	0	0	0	0	0
ENSG00000231671	0	0	0	0	0	0	0	0	0	0	0	0
ENSG00000226715	0	0	0	0	0	0	0	0	0	0	0	0
ENSG00000252530	0	0	0	0	0	0	0	0	0	0	0	0
ENSG00000183298	0.439292	0	0.20457	0.164911	0.0814627	0.207105	0.0875686	0.190017	0.0714664	0.354163	0.261923	0
ENSG00000118733	0	0	0	0	0	0	0	0	0	0	0	0
ENSG00000252717	0	0	0	0	0	0	0	0	0	0	0	0
ENSG00000162699	0	0	0	0	0	0	0	0	0	0	0	0
ENSG00000060718	0	0	0	0	0	0	0	0	0	0	0	0
ENSG00000234257	0	0	0	0	0	0	0	0.167428	0	0	0	0
ENSG00000224613	0	0	0	0	0	0	0	0	0	0	0	0
ENSG00000222069	0	0	0	0	0	0	0	0	0	0	0	0
ENSG00000185946	11.4664	9.98431	10.1537	8.23764	6.63223	7.4657	15.7946	15.3196	18.9518	11.0105	11.6345	13.5915
ENSG00000240038	2.66077	2.54156	3.0618	2.19414	1.69534	1.02754	4.49918	3.79406	4.99623	2.07872	1.57462	2.27135
ENSG00000236085	0.198593	0	0	0	0	0	0	0	0	0	0	0
ENSG00000243480	0	0	0	0	0	0	0	0	0	0	0	0
ENSG00000237763	0	0	0	0	0	0	0	0	0	0	0	0
ENSG00000174876	0	0	0	0	0	0	0	0	0	0	0	0
ENSG00000227408	0	0	0	0	0	0	0	0	0	0	0	0
ENSG00000187733	0	0	0	0	0	0	0	0	0	0	0	0
ENSG00000215869	0	0	0	0	0	0	0	0	0.131714	0	0	0
ENSG00000228347	0	0	0	0	0	0	0	0	0	0	0	0
ENSG00000225036	0	0	0	0	0	0	0	0	0	0	0	0
ENSG00000230768	0	0	0	0	0	0	0	0	0	0	0	0
ENSG00000227850	0	0	0	0	0	0	0	0	0	0	0	0
ENSG00000237897	0	0	0	0	0	0	0	0	0	0	0	0
ENSG00000233047	0	0	0	0	0	0	0	0	0	0	0	0
ENSG00000233449	0	0	0	0	0	0	0	0	0	0	0	0
ENSG00000232551	0	0	0	0	0	0	0	0	0	0	0	0
ENSG00000237460	0	0	0	0	0	0	0	0	0	0	0	0
ENSG00000198890	6.39084	7.05929	6.91157	5.9531	5.61658	6.03687	7.03795	7.83369	8.56641	9.48284	9.76011	8.18814
ENSG00000162631	0	0.176854	0	0	0	0	0	0	0	0	0	0
ENSG00000224550	1.24929	0	0.50771	0.667384	0	0	0	0	0	0	0	0
ENSG00000134215	2.13465	1.92911	2.33399	0.868265	1.27462	1.53783	2.48622	2.52583	2.12899	3.45742	2.13388	2.35797
ENSG00000275455	0	0	0	0	0	0	0	0	0	0	0	0
ENSG00000230489	0	0	0	0	0	0	0	0	0	0	0	0
ENSG00000085491	20.7436	17.8166	19.4743	18.7135	17.0973	20.3921	24.2964	26.3795	25.3036	23.2882	22.6953	22.2266
ENSG00000196427	0	0.023573	0	0	0	0.0177548	0.311771	0.137586	0.146507	0.100803	0.159187	0.274886
ENSG00000241361	0.0901679	0.197517	0.0783792	0	0	0	0.929507	1.02635	0.52884	0.916953	0.941402	1.37101
ENSG00000243967	0	0	0	0	0	0	0.0429342	0	0	0	0.301934	0.135861
ENSG00000238118	0	0	0	0	0	0	0	0	0	0	0	0
ENSG00000186086	0	0	0	0	0	0	0.126703	0.0470054	0.0911786	0.274739	0	0.042341
ENSG00000227832	0	0	0	0	0	0	0	0	0	0	0	0
ENSG00000226483	0	0	0	0	0	0	0	0	0	0	0	0
ENSG00000162636	3.42271	4.55698	4.52852	2.03544	2.17174	2.15351	6.3779	5.5384	5.78804	4.58281	4.49508	4.56095
ENSG00000162639	8.91324	7.98782	7.91117	6.17738	6.87205	6.35282	12.5496	13.2979	13.4334	10.2456	9.94049	10.3579
ENSG00000134186	22.4049	19.6886	18.6037	16.0739	18.0602	17.3334	33.6903	34.826	36.7216	31.784	30.5455	32.4028
ENSG00000143107	0	0.0368895	0.0133382	0	0	0	0.0338563	0.035839	0.0534204	0	0.059287	0.0135425
ENSG00000116266	29.3427	23.467	25.3667	21.6124	22.8376	21.5677	37.3451	39.3448	35.8393	28.7827	28.7548	30.1392
ENSG00000162641	0	0	0	0	0	0	0	0	0	0	0	0
ENSG00000203897	0	0	0	0	0	0	0	0	0	0	0	0
ENSG00000121957	7.532	8.18184	7.7199	8.90167	8.50268	7.86085	12.2285	10.9335	12.8032	15.6312	14.3284	16.5922
ENSG00000121940	6.87602	7.91476	7.59455	3.85616	5.16657	5.19891	8.14028	8.07678	9.12525	9.9825	7.87704	7.54985
ENSG00000085433	4.0779	4.30713	4.13935	4.07826	6.46675	5.97353	5.06124	4.10244	5.68104	6.31906	6.34695	5.44537
ENSG00000244716	24.8652	17.0475	15.6113	13.0024	12.2193	13.7958	13.5213	21.065	19.5095	22.1329	14.0168	14.8093
ENSG00000228665	0	0	0	0	0	0	0	0	0	0	0	0
ENSG00000228054	0	0	0	0	0	0	0	0	0	0	0	0
ENSG00000197780	23.3232	23.9634	17.4345	30.7236	27.9606	31.2896	18.0615	17.4337	16.2377	22.0848	22.0246	23.4159
ENSG00000273382	0.255244	0.200915	0.32667	0.260213	0.419079	0.320569	0.457332	0.399319	0.561872	0.471915	0.452207	0.428093
ENSG00000215717	19.341	18.2239	19.3637	18.0283	18.3448	16.0025	19.5721	20.313	22.3701	21.6263	17.911	19.7593
ENSG00000278249	3061.27	2527.64	3431.67	1223.85	1071.06	1548.99	2252.97	3111.05	1036.16	1367.61	670.357	1154.26
ENSG00000179902	0	0	0	0	0	0	0.119866	0	0	0	0.0642791	0.116468
ENSG00000116299	5.04103	5.94895	6.77274	1.55257	2.37217	1.40488	11.3759	10.0868	9.9313	4.67403	3.59797	4.43381
ENSG00000031698	47.9859	49.2576	53.2963	43.3824	47.64	44.2344	60.9379	64.0294	62.5177	70.1888	67.5093	65.1455
ENSG00000143126	0.161143	0.307417	0.493003	0.393691	0.467981	0.334852	0.363731	0.431178	0.216104	0.408113	0.447816	0.37494
ENSG00000134222	3.00962	2.33468	2.39561	4.7477	2.49785	3.48575	4.2945	4.17778	5.23986	6.32509	6.57569	6.88807
ENSG00000221986	0	0	0	0	0	0	0	0	0	0	0	0
ENSG00000134243	0.964969	1.17052	1.68482	1.19366	1.2174	1.15875	0.458041	0.475474	0.485061	1.16653	2.88562	1.83587
ENSG00000143106	92.33	73.9902	76.0174	71.5552	66.4256	76.4502	66.7935	72.0468	76.7483	95.3216	92.5817	88.4381
ENSG00000143028	0	0	0	0.0295378	0.0150934	0	0	0	0	0.0300067	0.0275643	0
ENSG00000162650	2.67517	2.55337	2.603	3.24141	2.89921	3.02452	2.70031	2.49055	2.96667	3.28754	3.65505	3.56976
ENSG00000174151	6.84288	7.84441	10.415	7.56712	8.08629	6.49576	7.44111	8.91801	7.86184	7.94397	7.93492	7.6389
ENSG00000181754	0.272204	0.0999735	0.267752	0.142907	0.177896	0.235042	0.109581	0.0115622	0.0604521	0.0934155	0.171837	0.148386
ENSG00000156097	0.0934062	0.13531	0.105042	0.0106016	0.0108621	0.20807	0.0112751	0.272713	0.547749	0.267802	0.361758	0.1087
ENSG00000065135	3.78409	3.59538	3.66878	4.94581	4.76874	4.64182	4.23062	4.04677	4.48112	6.0278	5.86656	5.6504
ENSG00000206832	0	0	0	3.9094	0	0	0	0	0	0	0	0
ENSG00000284443	0	0	0	0	0	0	0	0	0	0	0	0
ENSG00000134183	0.0865281	0	0	0	0	0.0360985	0.142058	0	0	0	0	0
ENSG00000116337	8.69558	13.7665	14.932	14.6832	13.2628	11.1407	20.6243	16.0425	20.0345	17.9717	17.3332	20.0398
ENSG00000235045	0	0	0	0	0	0	0	0	0	0	0	0
ENSG00000168765	6.23897	6.11248	5.79838	6.95621	6.02437	5.65411	0.475822	0.726057	0.599313	0.650242	1.04681	0.555727
ENSG00000213366	5.85308	5.72668	6.51956	2.79056	3.04855	2.38391	1.67474	1.98004	1.76919	2.14933	0.900069	1.58026
ENSG00000134184	0.136818	0	0	0	0.15282	0.0650938	0.0600712	0	0	0	0	0.06815
ENSG00000134201	0	0	0	0	0	0	0	0	0	0	0	0
ENSG00000134202	2.44673	2.02601	2.54516	1.68201	2.54265	1.14371	3.21765	4.18773	4.47794	3.65047	2.52499	2.87427
ENSG00000198758	0	0	0	0	0	0	0	0	0	0	0	0
ENSG00000224927	0	0	0	0	0	0	0	0	0	0	0	0
ENSG00000228420	0	0	0	0.184722	0.193318	0.150067	0	0	0	0	0	0.158146
ENSG00000184371	45.137	57.3233	54.2996	104.97	154.381	139.191	24.6118	23.5782	23.5423	73.0587	73.8379	81.0542
ENSG00000168710	12.063	17.2456	17.6118	16.7602	21.2945	16.4259	23.404	21.3693	20.9337	26.4437	26.3288	28.2801
ENSG00000143093	13.4537	13.2403	12.638	10.096	12.6948	11.2232	18.5375	13.1184	14.8219	16.9278	16.4027	17.5228
ENSG00000156150	0	0	0	0	0	0	0	0	0	0	0	0
ENSG00000258673	0	0	0	0	0	0	0	0	0	0	0	0
ENSG00000186150	0	0	0.0319041	0.0387816	0	0	0	0	0	0	0	0
ENSG00000197106	0	0	0	0	0	0.00661386	0	0	0	0	0	0
ENSG00000227091	0	0	0	0	0	0	0	0	0	0	0	0
ENSG00000224965	0.370274	0.613388	0.0780557	0.0945203	0	0	0.102182	0	0.158901	0	0.175931	0.0795582
ENSG00000116396	0.270082	0.47572	0.655518	1.34364	0.901705	0.491913	1.06117	1.35683	1.09242	1.29209	1.81962	1.79019
ENSG00000227963	0.0827532	0.0227964	0.03543	0.0842811	0.0216165	0.10384	0	0.0237778	0.0530266	0.0213756	0.118248	0.0540103
ENSG00000162775	11.823	15.6472	16.0637	15.9311	16.103	14.3535	19.564	16.9488	17.6313	19.4846	21.2747	21.3328
ENSG00000224699	3.22863	1.95076	3.99452	2.31114	2.78452	2.54546	6.16985	4.97918	4.18792	2.89774	5.03252	6.07011
ENSG00000168679	0.507515	0.435279	0.381922	0.114576	0.110145	0.0749574	1.01998	1.71689	1.41702	0.171653	0.223292	0.177572
ENSG00000134248	142.493	110.832	109.022	127.741	122.917	133.441	87.6617	104.801	108.84	114.174	112.664	95.1716
ENSG00000143125	0	0	0	0	0	0	0	0	0.0371781	0	0	0.0750609
ENSG00000240194	0	0	0	0	0	0	0	0	0	0	0	0
ENSG00000235407	0	0	0	0	0	0	0	0	0	0	0	0
ENSG00000143105	0	0	0	0	0	0	0	0	0	0	0	0
ENSG00000177301	0.296007	0.390922	0.635543	1.19384	0.960226	1.66148	1.10722	1.32168	0.62741	1.55171	1.18337	1.79309
ENSG00000177272	11.3193	11.3764	13.6253	21.2573	24.0402	21.856	23.0432	20.0833	20.4754	26.1141	28.3104	29.091
ENSG00000199710	0	0	0	0	0	0	0	0	0	0	0	0
ENSG00000237415	0	0	0	0	0.0790348	0	0	0	0	0	0.0711062	0
ENSG00000232791	0	0	0	0	0	0	0	0	0	0	0	0
ENSG00000143119	386.383	411.132	443.138	406.298	457.778	398.098	403.963	424.899	462.793	423.111	393.571	399.071
ENSG00000121931	6.5894	7.14898	8.00992	10.688	11.1545	10.1952	10.9297	10.7686	10.9032	14.1007	13.6506	13.6147
ENSG00000225672	0	0	0.040592	0	0	0	0	0	0	0	0	0
ENSG00000252760	0	0	0	0	0	0	0	0	0	0	0	0
ENSG00000156171	23.7832	20.3308	21.4477	20.5078	21.8394	22.2678	22.6942	24.7117	31.2352	22.8845	21.6057	22.251
ENSG00000134255	15.3211	14.0136	11.2539	21.9979	16.7225	18.509	12.6438	16.2244	15.5542	19.3654	18.0542	21.1958
ENSG00000162777	50.0903	50.9426	54.1793	44.5005	48.8464	49.8878	73.9914	64.4742	74.1446	63.1539	64.6654	68.028
ENSG00000064886	0.320773	0.326747	0.651018	0.514392	0.987989	0.872501	1.29233	0.399077	0.700091	0.729359	0.860631	1.23169
ENSG00000236040	0	0	0	0	0	0	0	0	0	0	0	0
ENSG00000203878	0	0	0	0	0	0	0	0	0	0	0	0
ENSG00000134216	0	0	0	0	0	0	0	0	0.0208939	0	0	0
ENSG00000173947	0.104549	0	0	0	0	0	0.044429	0	0	0	0.0194427	0
ENSG00000234020	0	0	0	0	0	0	0	0	0	0	0	0
ENSG00000236012	0	0	0	0	0	0	0	0	0	0	0	0
ENSG00000227179	0	0	0	0	0	0	0	0	0	0	0	0
ENSG00000085465	0.216315	0.338593	0.264927	0	0.0249232	0.0597436	0.86052	0.276362	0.793958	0.173866	0.250649	0.466601
ENSG00000233337	0	0	0	0	0	0	0	0	0	0	0	0
ENSG00000116455	9.10356	11.1022	12.2718	6.62678	7.69702	8.45042	17.3777	17.3371	15.4019	19.2853	20.5665	19.0845
ENSG00000199890	0	0	0	0	0	0	0	0	0	0	0	0
ENSG00000116459	199.528	170.714	172.835	149.628	149.478	143.3	202.845	228.792	250.045	235.151	216.285	206.035
ENSG00000143110	0.0251236	0.0760618	0	0.23584	0.217381	0.247306	1.40298	1.54038	2.42308	0.658777	1.09748	1.23791
ENSG00000121933	0	0.144236	0.0547713	0.395152	0.0680443	0.269208	0	0	0	0.0678268	0	0.0991153
ENSG00000200360	0	0	0	0	0	0	0	0	0	0	0	0
ENSG00000282608	0	0.0319974	0.0989917	0.0588561	0	0.0965175	0	0.134108	0.0498696	0.0976166	0.0936582	0.0754929
ENSG00000116473	118.644	113.022	114.263	131.423	144.05	136.578	94.5786	98.1221	100.78	136.245	136.028	121.151
ENSG00000231346	2.03869	1.59852	1.53224	1.90818	1.77248	0.952577	0.833208	0.681903	0.651251	1.57937	0.826233	1.67052
ENSG00000215867	0	0	0	0	0	0	0	0	0	0	0	0
ENSG00000201028	0	0	0	0	0	0	0	0	0	0	0	0
ENSG00000197852	0.976975	0.367158	0	0.281117	0.455682	0.336396	0.576799	1.06184	0.745606	2.02589	0.93087	0.943897
ENSG00000227811	0	0	0	0	0	0	0	0	0	0	0	0.0660998
ENSG00000064703	3.92797	4.95624	4.18214	2.99329	2.89727	3.41538	6.07022	6.22397	7.77138	7.78703	6.77476	7.45913
ENSG00000171385	0.00693144	0.00760423	0	0	0	0	0	0	0	0	0	0
ENSG00000232558	0	0	0	0	0	0	0	0	0	0	0	0
ENSG00000237556	0	0	0	0	0	0	0	0	0	0	0	0
ENSG00000231437	0	0	0	0	0	0	0	0	0	0	0	0
ENSG00000231246	0	0	0	0	0	0	0	0	0	0	0	0
ENSG00000234388	0	0	0	0	0	0	0	0	0	0	0	0
ENSG00000143079	2.65291	2.34617	1.80274	1.85772	1.90253	2.77359	3.54876	3.0887	4.06147	2.54431	3.49891	2.8492
ENSG00000283296	0	0	0	0	0	0	0	0	0	0	0	0
ENSG00000134245	0.0626949	0.0251901	0.0237907	0.0497681	0.353861	0.148287	0.241549	0.27122	0.210188	0.138957	0.0600185	0.21907
ENSG00000007341	5.64979	4.30627	4.15612	5.2393	3.96431	6.29904	8.60393	6.57881	7.17036	6.14838	6.36348	5.23016
ENSG00000116489	199.852	165.487	163.14	174.884	167.929	174.371	163.791	180.764	179.719	200.104	195.126	179.152
ENSG00000235299	0	0	0	0	0	0	0	0	0	0	0	0
ENSG00000252750	0	0	0	0	0	0	0	0	0	0	0	0
ENSG00000155363	11.6171	13.945	12.5623	20.3386	22.5791	21.1393	8.25905	10.6819	10.0876	17.011	20.2286	21.7447
ENSG00000155366	74.2496	75.4054	76.8156	100.632	107.011	90.2792	56.6427	58.5905	66.1531	60.1914	53.2482	50.4953
ENSG00000155367	0	0	0.173989	0	0.0329183	0	0	0	0.0542912	0	0.0853061	0
ENSG00000261595	0	0	0	0	0	0.0212521	0.0278142	0	0	0	0	0
ENSG00000184599	0	0	0	0	0	0	0	0	0	0	0	0
ENSG00000234790	0	0	0	0	0	0	0	0	0	0	0	0
ENSG00000215866	0	0	0	0	0	0	0	0	0	0	0	0
ENSG00000155380	77.366	71.3219	64.8872	65.516	70.3539	64.5957	48.833	50.0075	49.3511	64.1241	61.0438	58.408
ENSG00000229020	0	0	0	0	0	0	0	0	0	0	0	0
ENSG00000226419	4.17179	3.58804	2.72692	2.29261	2.17914	2.48947	6.66246	6.12795	6.33238	5.18864	6.12386	7.55538
ENSG00000238198	0.0682389	0.12436	0.157278	0.0234802	0.0240078	0	0.0494529	0.103905	0.133748	0.0232904	0.0217281	0.0197456
ENSG00000198799	4.38343	2.831	3.53359	3.44954	3.95063	3.29975	8.76383	8.92155	9.23007	6.56874	7.19618	8.32587
ENSG00000237278	0	0	0	0	0	0	0	0	0	0	0	0
ENSG00000081026	0.638879	0.320077	0.573786	0.539137	0.644909	0.702751	1.19531	0.981396	1.46211	2.5242	1.751	2.10116
ENSG00000238256	0	0	0	0	0	0	0	0	0	0	0	0
ENSG00000116793	11.3562	11.0676	12.8167	9.03676	10.7988	9.05971	19.3039	15.9846	17.918	16.2165	16.5432	17.2419
ENSG00000081019	13.6415	13.4603	14.9618	12.7409	14.1974	12.0761	15.2554	15.6035	15.6825	15.9913	16.3452	14.7882
ENSG00000134242	55.4668	52.7299	51.6682	34.9115	33.2756	34.8675	32.5856	35.9452	35.4048	29.5272	29.1085	27.8597
ENSG00000226167	0	0	0	0.066016	0	0	0.0352559	0.0372244	0	0.0333733	0	0.0560902
ENSG00000188761	13.8362	11.9057	13.791	4.83627	6.66484	4.8003	4.22806	2.9391	2.76871	10.0701	13.4414	13.0228
ENSG00000134262	10.2688	7.02066	8.40423	9.39756	6.86452	7.9542	15.1787	13.4101	15.8137	14.531	16.7396	16.6403
ENSG00000118655	2.59908	3.21524	3.93998	3.50447	3.57321	2.90485	4.10263	3.42546	3.87488	6.47699	6.64121	6.65705
ENSG00000235527	1.07194	0.824269	0.830149	0.900703	0.293074	0.679537	0.341166	0.465069	0.850346	0.534832	1.03576	0.755154
ENSG00000163349	9.16486	12.8012	14.9702	17.9294	19.3206	17.3019	20.4056	17.0124	16.2255	22.5403	23.6273	24.9047
ENSG00000116774	0.0305759	0.0303022	0	0	0	0.0229811	0.0285339	0.0356458	0	0.0271585	0.080478	0.0706103
ENSG00000270780	0	0	0	0	0	0	0	0	0	0	0	0
ENSG00000134207	0.0121085	0	0.0680157	0	0	0	0.026267	0.171476	0.0206517	0	0.0115026	0
ENSG00000273698	0	0	0	0	0	0	0	0	0	0	0	0
ENSG00000197323	13.6723	13.4715	16.1227	12.6486	15.4102	12.6749	21.7519	19.2511	18.5242	20.3112	20.8459	22.3554
ENSG00000225650	0	0	0	0	0	0	0	0	0	0	0	0
ENSG00000201114	0	0	0	0	0	0	0	0	0	0	0	0
ENSG00000236480	0.0372776	0	0	0	0	0	0	0	0	0	0	0
ENSG00000116752	32.384	29.3386	28.8723	23.6499	25.9637	25.2101	27.4565	27.8642	29.1901	32.3741	27.8357	26.7382
ENSG00000175984	0	0.088461	0.0584061	0.0674256	0.069053	0.0463737	0	0.0125035	0.0354433	0.0557829	0.389113	0.0190143
ENSG00000116748	0	0	0	0	0	0	0	0	0	0	0	0
ENSG00000242769	0	0	0	0	0	0	0	0	0	0	0	0
ENSG00000213281	23.1784	25.6812	27.0123	32.8486	36.2205	32.3535	23.7152	23.1483	23.4076	36.3044	36.7608	36.4511
ENSG00000009307	139.3	165.424	155.463	140.675	155.445	142.218	191.676	190.219	173.241	191.602	193.416	179.153
ENSG00000201900	0	0	0	0	0	0	0	0	0	0	0	0
ENSG00000052723	10.9412	15.0426	13.9026	16.0671	15.1609	11.6506	15.3895	11.649	16.3623	19.1586	18.3747	22.4708
ENSG00000227970	0	0.0507981	0	0	0	0	0	0	0	0	0	0
ENSG00000198765	0	0	0	0	0	0	0	0	0	0	0	0
ENSG00000134200	0	0	0	0	0	0	0	0	0	0	0	0
ENSG00000134198	0.195336	0.0636999	0.154766	2.78803	2.93537	2.68312	0.610297	0.505762	0.775876	3.60013	3.40966	2.7503
ENSG00000233730	0	0	0	0	0	0.154023	0	0	0	0	0	0
ENSG00000228035	0	0	0	0	0	0	0	0	0	0	0	0
ENSG00000134259	0	0	0	0	0	0	0	0	0	0	0	0
ENSG00000229101	0	0	0	0	0	0	0	0	0	0	0	0
ENSG00000232185	0	0	0	0	0	0	0	0	0	0	0	0
ENSG00000239984	0	0	0	0	0	0	0	0	0	0	0	0
ENSG00000173218	6.26503	9.24844	8.70311	6.7295	7.19921	6.82532	8.06717	7.68194	7.48718	9.00277	9.92795	9.14741
ENSG00000118729	0	0	0	0	0	0	0	0	0	0	0	0
ENSG00000177551	0	0	0	0.0254063	0	0	0	0	0	0	0	0
ENSG00000214204	0	0	0	0	0	0	0	0	0	0	0	0
ENSG00000228127	0	0	0	0	0	0	0	0	0	0	0	0
ENSG00000163393	0.0708576	0.103344	0.154646	0.0486036	0.074577	0.0800531	0.0509572	0	0.0595402	0.0360369	0.0112097	0.0102734
ENSG00000173212	0	0	0	0	0	0	0	0	0	0	0	0
ENSG00000235933	0	0	0	0	0	0	0	0	0	0	0	0
ENSG00000221040	0	0	0	0	0	0	0	0	0	0	0	0
ENSG00000163399	50.4614	59.3934	68.9216	63.7526	72.9414	63.6123	75.1274	72.9883	79.4843	94.5844	94.9983	93.0303
ENSG00000203865	0.960056	1.10504	0.923367	0.339596	0.34086	0.731056	1.55114	1.72511	2.79246	1.25738	1.40347	1.73241
ENSG00000212385	0	0	0	0	0	0	0	0	0	0	0	0
ENSG00000233154	0.361954	0	0	0	0	0.149326	0.203692	0.356001	0.314953	0.89688	0	0.627289
ENSG00000200547	0	0	0	0	0	0	0	0	0	0	0	0
ENSG00000116815	61.3812	48.8693	49.0229	48.6239	40.7195	48.9668	42.6428	44.0276	43.0651	47.0725	47.5776	43.6422
ENSG00000177173	2.14023	1.91058	1.57871	1.99799	2.76706	1.81516	5.3053	4.22104	3.80887	4.30999	5.17018	5.13204
ENSG00000264419	0	0	0	0	0	0	0	0	0	0	0	0
ENSG00000143061	1.2681	1.2517	1.29501	1.21637	1.23063	1.44304	2.07157	1.50147	1.35715	3.51809	3.78537	3.52341
ENSG00000211543	0	0	0	0	0	0	0	0	0	0	0	0
[truncated: 40,096 more rows]
